# Supplementary material for: Applying the RE-AIM implementation framework to evaluate fall prevention interventions in community dwelling adults with cognitive impairment: a review and secondary analysis
Source: BMC Geriatr. 2021 Jul 26;21:441. doi: 10.1186/s12877-021-02376-7 (PMC8314446; doi:10.1186/s12877-021-02376-7)
Supplement: Supplementary file 4 — Additional file 4. [file 12877_2021_2376_MOESM4_ESM.xlsx]

## Sheet: REACH
Author, year	country	study purpose	design	level of analysis	CI tool/score for incl	funding	target popln	gender	age	race	SES	chronic conditions	method for target popln	CI tool/score for incl	recruitment strat	I/E criteria	# eligible participants	sample size	participation rate	# of comparisons	# stats sig comparisons	cost recruitment	qual measure reach
Varriano, 2020	Canada	We tested the feasibility of a Vestibular rehabilitation (VR) program in Memory Clinic patients with previous falls. The aim of this study was to assess the feasibility of recruitment, ability to complete screening tests/ questionnaires, feasibility of the program and compliance to a VR program in patients with mild cognitive decline and vestibular impairment (VI)	RCT	individual	diagnosis; MoCA score btwn 15 to 26	Krembil Studentship in Dementia Research, Toronto General/Western Hospital Foundation Grant, Unilever Fellowship in Neurosciences, Alzheimer’s Association Travel Fellowship and SGS Travel Grant.	patients with mild cognitive decline and VI with previous falls	3M;4F	79.1 (6.7), N/R, N/R	N/R	N/R	N/R	Patients who had attended the Memory Clinic and were ≥65 years of age, English speaking, had a diagnosis of MCI/AD/VaD/ mixed dementia,4–7 fell within the past year and able to provide consent were contacted.	MoCA (/30) = 21.2 (2.9)	eligible patients were called (1 message/patient) and invited to a screen for VI	Patients who had attended the Memory Clinic and were ≥65 years of age, English speaking, had a diagnosis of MCI/AD/VaD/ mixed dementia,4–7 fell within the past year and able to provide consent were contacted. Exclusion criteria consisted of additional neurological disease (i.e. seizures or stroke), severe psychiatric disease, current inner-ear infection, severe neck arthritis, Montreal cognitive …	48	7	7/48 = 14.6%	Screening included The MoCA, dizziness-handicap inventory (DHI) and activities-specific balance confidence scale (ABC). VI was assessed using the Dix–Hallpike test,9 both the bedside- and video head impulse test (HIT and vHIT),10 the Headshake test (HST)11 and the modified clinical test of sensory interaction on balance (mCTSIB).	N/R	N/R	N/R
Goldberg, 2019	United Kingdom	We systematically developed a complex intervention which aims to keep people living with early dementia or mild cognitive impairment independent and active, whilst reducing their risk of falls, and focusing on promoting uptake and adherence A feasibility study aims to answer the question “can this study be done?” [22]. They play an important role in the subsequent design of a fully powered trial …	RCT	individual	MoCA score btwn 15-25; MMSE score btwn 18-26; ACEIII score 60-94	This work was supported by the National Institute for Health Research under its Programme Grants for Applied Research funding scheme (RP-PG-0614- 20007)	Dementia comprises a group of progressive neurological diseases that affect memory and other cognitive functions, and which are severe enough to restrict daily function. Mild Cognitive Impairment (MCI) is a potential precursor state, with measurable cognitive deficits, but preserved functional ability, which progresses to dementia in over half of cases >65 years We chose to study people with mild…	n(%) female: CON 13 (62%), mod INT 7 (37%), high INT 6 (30%), total 26/60 (43%)	mean age of 76 years (range 65–91)	n(%) white: CON 20 (95%), mod INT 18 (95%), high INT 20 (100%), total 58/60 (97%)	Education n(%) CON, mod INT, high INT, total Primary school education or less 0 (0%) 1 (5%) 0 (0%) 1/60 (2%) Secondary education 11 (52%) 11 (58%) 10 (50%) 32/60 (53%) Further education 9 (43%) 7 (37%) 10 (50%) 26/60 (43%)	N/R	Patient participants were identified by clinicians working in Memory Assessment Services and referred to the research team if interested, or by researchers through the Join Dementia Research Register	sMMSE (/30) =25.6 (3.1) CON sMMSE = 25.9 (2.4) Mod sMMSE = 24.8 (3.6) High sMMSE = 26.2 (3.2)	researchers and referral	We included patient participants who were age 65 years or over and had diagnosed mild dementia or mild cognitive impairment (Montreal Cognitive Assessment (MoCA) score of 15–25 [18]; Mini Mental State Examination (MMSE) of 18–26 [19] or Addenbrookes Cognitive Examination III (ACEIII) 60–94 [20], depending on what assessments clinics used). Patient participants had to be able to walk without human…	371 people with mild dementia or MCI were referred to the study and 201 were pre-screened.	We recruited 60 patient participants and 54 carer participants, on schedule	60/201 = 29.9%	N/R	N/R	N/R	N/R
Padala, 2017	USA	Thus, the primary objective of this pilot study was to study the effects of an 8-week home-based caregiver supervised Wii-Fit program on balance in community-dwelling older adults with mild AD. The secondary objectives were to explore the effects of the exercise program on fear of falling, functional state, quality of life, and cognition in the same subjects.	RCT	individual	Diagnosis (DSM-IV TR criteria); MMSE score >= 18	This study (ClinicalTrials.gov Identifier: NCT01002586) was funded by New Investigator grant from Alzheimer’s Association (PI: Kalpana Padala, MD).	alzheimer's disease patients	Male, n(%) ALL 19 (63.3), INT 10 (66.7), CON 9 (60)	mean (SD) 73.0 (6.2) 72.1 (5.3) 73.9 (7.1)	Race, n (%) ALL, INT, CON Non-Hispanic Caucasian 23 (76.7) 10 (66.7) 13 (86.7) Non-Hispanic African-American 7 (23.3) 5 (33.3) 2 (13.3)	Education, n (%) ALL, INT, CON High school diploma 26 (87) 13 (87) 13 (87) Some college 2 (7) 1 (7) 1 (7) Bachelor’s degree 2 (7) 1 (7) 1 (7)	Comorbidities, n (%) ALL, INT, CON Hypertension 28 (93) 13 (87) 15 (100) Diabetes 8 (27) 4 (27) 4 (27) Hyperlipidemia 27 (90) 13 (87) 14 (93) Coronary Artery Disease 8 (27) 4 (27) 4 (27) Degenerative joint disease 5 (17) 3 (20) 2 (13) Depression 17 (57) 8 (53) 9 (60) Number of comorbidities, median (IQR) 7 (6, 8) 6 (6, 8) 7 (6, 8)	The medical center’s electronic medical records were reviewed for the pre-screening. Recruits that met the pre-screening criteria by the electronic medical record review were invited for the baseline visit. All recruitment was done at the medical center.	MMSE = 22.9 (2.2) Wii-fit MMSE = 23.3 (2.2) CON/walking MMSE = 22.7 (2.3)	N/R	Community-dwelling older (≥60 years) adults (n = 30) with AD (Diagnostic and Statistical Manual DSM-IV TR criteria [22]), a MiniMental State Exam (MMSE) score ≥18, with history or fear of falling in the past year, and had a caregiver were included in the study. Subjects using wheel chairs or walkers for mobility or having absolute contraindications to exercise per American College of Sports Medic…	106 screened; 57 did not meet inclusion criteria	30	30/106 = 28.3%	N/R	N/R	N/R	N/R
Zieschang, 2017	Germany	In this paper, we analyzed the falls data obtained prospectively in our RCT on motor training in older people with mild to moderate dementia. The intensive, progressive motor training was feasible, safe, and highly effective for lower-limb strength and functional performance	double blind RCT	individual	Diagnosis (international standards); MMSE score btwn 17-26	Supported by the Baden-Wu¨rttemberg Stiftung, the Robert Bosch Stiftung, the Dietmar Hopp Stiftung, and the Wilhelm Woort Stiftung	people with dementia who, in comparison, have an increased risk for falls and for adverse outcomes when sustaining a fall. older people with mild to moderate dementia	% female: INT 72.7, CON 82.2	INT 82.1 (6.6), CON 82.2 (6.7)	N/R	Years of education [median (range)] INT 11.0 (7-19), CON 11.0 (7-19)	CIRS INT 24.2 (3.2), CON 23.7 (3.5) CIRS, Cumulative Illness Rating Scale	Patients were recruited either consecutively from rehabilitation wards of a geriatric hospital (AGAPLESION Bethanien Hospital/Centre for Geriatric Medicine at the University of Heidelberg) at the end of rehabilitation, or from outpatient nursing care services from 2006 to 2008	Diagnosis (international standards); MMSE score btwn 17-26. INT MMSE = 21.6 (2.9) CON MMSE = 21.9 (3.3)	N/R - Author reported where but not HOW; recruited from rehab wards of a geriatric hospital at the end of rehab or from outpatient nursing care services	A dementia diagnosis in accordance with international standards24,25 was confirmed in patients who met the screening criteria for cognitive impairment (Mini Mental State Examination,26 MMSE scores 17 to 26). Patients meeting the inclusion criteria19 were randomly assigned to either the intervention group or the control group	1961 (1617 did not meet inclusion criteria)	122	122/1961 = 6.2%	Baseline characteristics	The baseline characteristics of the participants who initially declined (n= 8) fall recording or dropped out of the study for any reason at T4 (n = 4) were like those who participated in the fall recording (n= 110). A statistically significant difference was only seen in age (drop-outs being older) and in the Cumulative Illness Rating Scale (participants having a higher disease burden).	N/R	N/R
Sungkarat, 2017	Thailand	, the aim of this study was to investigate whether a program that allowed older adults to learn Tai Chi in a group setting and then continue their exercise at home could improve both specific cognitive abilities (memory, visuospatial ability and executive function) and reduce physiological fall risk (proprioception, strength, reaction time and postural sway) in older adults with multiple-domain a…	RCT	individual	Diagnosis (Petersen's criteria); MoCA score <26; MMSE >= 24	This work was funded by The Thailand Research Fund, RSA5680020 (SS) and a Research Chair Grant from the National Science and Technology Development Agency Thailand (NC).	people with mild cognitive impairment (MCI) have poor balance, gait disorders, and a high incidence of falls.2–5 The amnestic subtype of MCI (a-MCI) is common and is a prodromal symptom of dementia, particularly Alzheimer’s disease.6 When only memory is impaired, it is classified as single-domain aMCI, and when memory and other cognitive domains such as attention, executive function, visuospatial…	Male n INT 2, CON 7; Female n INT 31, CON 26	INT 68.3(6.7), CON 67.5(7.3)	N/R	Education, years, mean (SD) INT 11.4 (5.1), CON 9.3 (5.5)	N/R	Participants were recruited from the local community and included in the study if they met Petersen’s criteria for diagnosing amnestic multiple-domain MCI (a-MCI),7 had scores of 24 or greater on the Mini-Mental State Examination (MMSE) and less than 26 on the Montreal Cognitive Assessment (MoCA),4 had adequate memory if cued, and comprehended instructions required for study participation	Diagnosis (Petersen's criteria); MoCA score <26; MMSE >= 24	N/R - Author reported where but not HOW - recruited from local community	met Petersen’s criteria for diagnosing amnestic multiple-domain MCI (a-MCI),7 had scores of 24 or greater on the Mini-Mental State Examination (MMSE) and less than 26 on the Montreal Cognitive Assessment (MoCA),4 had adequate memory if cued, and comprehended instructions required for study participation. Exclusion criteria included taking medications for cognition, neurological conditions (e.g., …	212 (127 ineligible)	66	66/212 = 31.1%	N/R	N/R	N/R	N/R
Schwenk, 2016	USA	The primary aim of this study was to evaluate the feasibility and experience in using the new sensor-based training in a sample of memory clinic patients with clinically confirmed amnestic MCI. To demonstrate proof of concept, we measured the effects on balance after 4 wk of training (twice a week) in comparison to a control group (CG). Based on positive results from previous balance training stu…	RCT	individual	Diagnosis (Petersen's criteria); MoCA score >20	This material was based on work supported by the Flinn Foundation (award 1907), the National Institute on Aging (Center Core Grant award P30 AG019610), and the National Institutes of Health (SBIR award number 1R43AG044882–01A1).	some individuals with MCI also experience motor dysfunction, including deficits in gait [4–10] and postural control [11–13]. Moreover, some research suggests that motor dysfunction is not a general symptom of MCI but rather is linked to specific MCI subtypes	Female, no (%) INT 7 (58.3) CON 5 (50.0)	INT 77.8 ± 6.9 CON 79.0 ± 10.4	n/r	Education, yr INT 14.2 ± 2.3 CON 15.9 ± 2.7	Diagnoses, No. INT 2.5 ± 1.6 CON 3.5 ± 2.1 Prescriptions, No. INT 4.0 ± 2.0 CON 6.3 ± 3.9	Individuals were recruited at the Cleo Roberts Memory and Movement Disorders Center of the Banner Sun Health Research Institute (Sun City, Arizona). Recruitment started in July 2014, and follow-up was completed in September 2014	MoCA score >20 INT MoCA (/30) = 23.3 (3.1) CON MoCA (/30) = 22.4 (3.0)	N/R - Author reported where but not HOW - recruited from research institute	Community-dwelling outpatients with confirmed diagnosis of amnestic MCI according to international established criteria [30] were eligible for the study. Patients meeting MCI criteria were further screened regarding the following exclusion criteria: (1) severe cognitive impairment (Montreal Cognitive Assessment [MOCA] score <20 [31]); (2) nonambulatory or major mobility disorder; (3) other neurol…	37	22	22/37 = 59.5%	N/R	N/R	N/R	N/R
Montero-Odasso, 2019	Canada	We aimed to assess whether donepezil could improve gait performance and DTC in older individuals with MCI. Secondary aims included improvement in cognition and reduction of fall rate.	RCT	individual	Clinical Dementia Rating scale score 0.5; Winblad's criteria (Petersen)	This study was funded by the Physician Services Incorporated Foundation of Canada	Older adults with mild cognitive impairment (MCI), an intermediate state between normal cognitive aging and early dementia	Female total 27 (45%); CON 12 (41%) ; INT15 (48%)	75.28 (7.18) 77.24 (8.11) 73.45 (5.74)	N/R	N/R	TOTAL, CON, INT No. of comorbidities 5.60 (3.03) 5.07 (3.08) 6.10 (2.94) Hypertension 32 (53%) 12 (41%) 20 (41%) Osteoporosis 6 (10%) 5 (17%) 1 (3%) Osteoarthritis 13 (22%) 5 (17%) 8 (26%) Dyslipidemia 30 (50%) 10 (34%) 20 (64%) Stroke 2 (3%) 1 (3%) 1 (3%) Myocardial infarct 4 (7%) 2 (7%) 2 (6%) Atrial fibrillation 1 (2%) 0 1 (3%) Amnestic MCI 40 (67%) 20 (69%) 20 (65%) Multiple-domain MCI 17 (28…	N/R	Clinical Dementia Rating scale score 0.5; Winblad's criteria (Petersen); sMMSE = 27.47 (1.96) INT sMMSE = 27.42 (2.19) CON sMMSE = 27.52 (1.72) MoCA = 23.60 (2.52) INT MoCA = 23.19 (2.55) CON MoCA = 22.97 (2.37)	N/R - Author reported where but not HOW	Eligibility criteria included: ≥65 years of age, able to walk 10 m without a gait aid and having MCI, ascertained by scoring 0.5 on the global rating of the Clinical Dementia Rating scale and satisfying Winblad’s criteria [19]. Exclusion criteria included lack of English proficiency, parkinsonism or any neurological or musculoskeletal disorder with residual motor deficits (e.g. stroke, epilepsy),…	262 (98 ineligible)	60	60/262 = 22.9%	N/R	N/R	N/R	N/R
Chen, 2018	Taiwan	We investigated the effects of MDTT on attention control, dual-task performance, balance, falls efficacy, and agitation in older adults with mild-to-moderate dementia. This study is intended to motivate the development of cost-effective music therapy for executive dysfunction in patients with mild-tomoderate dementia	RCT	individual	Clinical Dementia Rating scale score 0.5, 1, or 2; confirmed by neurologist	This work was supported by the Ministry of Education, Taiwan	Because patients with dementia are more prone to incidental falls, they have higher fracture rates than age-matched people with intact cognition.6–8 Gait impairments are exacerbated by dual-task scenarios, for instance, walking and processing a cognitive task simultaneously. Compared with normal subjects, patients with dementia have been found to walk with a slower speed and higher stride time va…	INT male 6, female 9; CON male 8 , female 5	INT 77.3 ± 9.4; CON 77.3 ± 10.0	N/R	N/R	N/R	Participants were recruited via referrals by neurologists from a specialized dementia outpatient unit at a medical center and by case managers in cooperation with neurologists at a city district health center in Taiwan from October 2012 to March 2013	Clinical Dementia Rating scale score 0.5, 1, or 2; confirmed by neurologist. INT MMSE = 16.4 (7.3) CON MMSE = 17.9 (3.7). CDR scale score (score = n) INT: CDR 0.5 = 6, 1.0 = 6, 2.0 = 3 CON: CDR 0.5 = 3, 1.0 = 9, 2.0 = 1	referrals	Participants were recruited if they 1) were aged 55 or older, 2) had mild-to-moderate dementia with a Clinical Dementia Rating (CDR) score of 0.5, 1, or 2, as confirmed by a certified neurologist, and 3) were able to independently walk 10 m without using a walker, cane, or receiving assistance from another person. Participants were excluded if they 1) had other known neurological disorders, such …	32	30	93.8%	N/R	N/R	N/R	N/R
Kim, 2017	Korea	this study aimed to i) develop and implement an occupation-centered activity program that contains activities specific to dementia, ii) examine the efficacy of the occupation-centered activity program in regard to fall-related factors and quality of life of the patients, and iii) contribute to improving the design of future programs targeted for providing therapy for dementia patients to alleviat…	CCT	individual	Diagnosis (alzheimer's dementia or vascular dementia)	N/R	The elderly with dementia show impaired cognitive function and damaged motor functions because of an overall damage to their cerebral cortex2) . A decrease in balance arising from damaged motor functions leads to an overall decline in their gross motor functions and gradually increases their fall risk	Male INT 13 (86.7%) CON 11 (73.3%) Female INT 2 (13.3%) CON 4 (26.7%)	INT 82.0 ± 4.6; CON 80.9 ± 3.4	N/R	Education yrs, N (%), INT; CON 0yrs 7 46.7; 8 53.3 6yrs 4 26.7; 2 13.3 9yrs 3 20.0; 5 33.3 12yrs 1 6.6; 0 0	N/R	N/R	Diagnosis (alzheimer's dementia or vascular dementia); INT MMSE-K = 15.5 (2.9) CON MMSE-K = 15.6 (2.4)	N/R	This study included 30 dementia patients admitted to daytime care center in Jeolla Province. This study conformed to the ethical principles of the Declaration of Helsinki. All of the subjects were diagnosed with dementia by neuropsychiatrists. Exclusion N/R	N/R	30	N/R	N/R	N/R	N/R	N/R
Wesson, 2013	Australia	Our aim was to conduct a pilot randomised controlled trial exploring the design and feasibility of a novel approach to fall prevention for people with mild dementia living in the community. We tested the feasibility of the study components and the acceptability of a home safety and exercise fall prevention program tailored to individual cognitive levels and implemented as a carer-supported interv…	RCT	individual	Diagnosis; ACE-R score of <= 82 (score 0-100; cut off for dementia = 82)	This project was supported by a new investigator grant from Alzheimer’s Association, USA (Clemson, L.) and an Alzheimer’s Australia Research (AAR) Dementia Research Grant for new researchers (Wesson, J.).	Dementia has been consistently shown to be associated with an increased risk of falls, with rates double that of cognitively intact older people. fall prevention in older community dwelling people with dementia, despite these people having a disproportionately high rate of falls and fractures and poorer outcomes	Gender: n (% women) INT 5 (45.5%); CON 4 (36.4%)	INT 78.7 (± 4.2); CON 80.9 (± 5.0)	N/R	Years of education (mean ±SD) INT 10.6 (±2.4); CON 12.0 (±4.3)	Number of co-morbidities (mean ±SD) INT 3.0 (±2.4); CON 4.1 (±2.2)	A convenience sample of dyads of people with mild dementia and their carers was recruited from a Memory Disorders, a Cognitive Disorders and an Aged Care Clinic, and a clinical dementia service network within the local health network in the eastern suburbs of Sydney, Australia	Diagnosis; ACE-R score of <= 82 (score 0-100; cut off for dementia = 82) . INT MMSE (/30) = 24.5 (3.1) CON MMSE (/30) = 22.5 (4.3) INT ACE-R = 67.8 (12.6) CON ACE-R = 62.5 (14.2)	REFERRAL	Eligible participants were community dwelling people over 65 years of age with a specialist diagnosis of dementia or an Addenbrooke’s Cognitive Examination (ACE-R) score [15] of ≤82 indicating the cut off score for dementia. Eligible participants were community dwelling people over 65 years of age with a specialist diagnosis of dementia or an Addenbrooke’s Cognitive Examination (ACE-R) score [15]…	38 (8 ineligible)	22	22/38 = 57.9%	N/R	N/R	N/R
Suttanon, 2013	Australia	the aim of this pilot study was to investigate the feasibility and safety of a home-based exercise programme that focused on balance, strengthening and walking exercises, and to provide preliminary evidence of the effect of the programme on falls and physical performance in community-dwelling older people with mild to moderate Alzheimer’s disease.	RCT	individual	Diagnosis; MMSE >= 10	National Ageing Research Institute	Falls are an even greater problem for older people with dementia. Differences in the underlying aetiology associated with the different types of dementia may result in variable cognitive or physical limitations and so variable responsiveness to interventions.10 As Alzheimer’s disease is one of the most common forms of dementia,11 there is a need for studies to investigate the effect of exercise i…	Gender (M : F), n: INT 6 : 13; CON 9 : 12	Age, mean ± SD INT 83.42 ± 5.10; CON 80.52 ± 6.01	N/R	N/R	Number of medical conditions, median (range): INT 3 (6); CON 3 (5)	Diagnosis, attending clinic, receiving support	Diagnosis; MMSE >= 10. INT MMSE = 20.89 (4.74) CON MMSE = 21.67 (4.43)	Participants with Alzheimer’s disease were recruited through Memory Clinics at two large metropolitan hospitals, community groups providing support for people with Alzheimer’s disease and through public notices in newspapers.	Participants were eligible for the study if they had a diagnosis of Alzheimer’s disease confirmed from specialist or Memory Clinic assessment, if the Alzheimer’s disease symptoms were of mild to moderate severity (Mini-Mental State Examination score ≥10)12 and if they could walk outdoors with no more support than a single-point stick. Participants were also living in the community, and had no oth…	52 (5 not eligible)	40	76.9%	N/R	N/R	N/R	N/R
Hernandez, 2010	Brazil	, this study aimed to analyze the effect of a regular, systematic and supervised program of physical activity on cognitive functions, balance and risk of falls in patients with AD.	CCT	individual	Clinical Dementia Rating scale score; Diagnosis (DSM-IV criteria)	? CAPES, LAFE and LEPLO (Unesp - IB - Rio Claro); FINEP; FNS-MS; FUNDUNESP; PROEX-UNESP.	The literature describes many types of dementia, among which Alzheimer’s Dementia (AD) stands out and currently represents over 50% of cases. Considering the gravity and high prevalence of AD and the current lack of treatment, it is necessary to develop strategies to mitigate the cognitive and functional decline in these patients	N/R	Age (years) INT 77.7±7.6 years; CON 84.0±6.1 years	N/R	Schooling (years) INT 5.6±3.3 years; CON 4.5±3.0 years	N/R	Dr referral/diagnosis	Clinical Dementia Rating scale score; Diagnosis (DSM-IV criteria); INT MMSE = 16.4 (6.7) CON MMSE = 14.2 (5.1)	All of them had been diagnosed with AD according to the criteria of the Diagnostic and Statistical Manual of Mental Disorders (DSMIV)16. The selected participants volunteered for the study or were referred by physicians and caregivers	N/R	N/R	20	N/R	N/R	N/R	N/R	N/R

## Sheet: Sheet3
country	Canada	United Kingdom	USA	Germany	Thailand	USA	Canada	Taiwan	Korea	Australia	Australia	Brazil
study purpose	We tested the feasibility of a Vestibular rehabilitation (VR) program in Memory Clinic patients with previous falls. The aim of this study was to assess the feasibility of recruitment, ability to complete screening tests/ questionnaires, feasibility of the program and compliance to a VR program in patients with mild cognitive decline and vestibular impairment (VI)	We systematically developed a complex intervention which aims to keep people living with early dementia or mild cognitive impairment independent and active, whilst reducing their risk of falls, and focusing on promoting uptake and adherence A feasibility study aims to answer the question “can this study be done?” [22]. They play an important role in the subsequent design of a fully powered trial …	Thus, the primary objective of this pilot study was to study the effects of an 8-week home-based caregiver supervised Wii-Fit program on balance in community-dwelling older adults with mild AD. The secondary objectives were to explore the effects of the exercise program on fear of falling, functional state, quality of life, and cognition in the same subjects.	In this paper, we analyzed the falls data obtained prospectively in our RCT on motor training in older people with mild to moderate dementia. The intensive, progressive motor training was feasible, safe, and highly effective for lower-limb strength and functional performance	, the aim of this study was to investigate whether a program that allowed older adults to learn Tai Chi in a group setting and then continue their exercise at home could improve both specific cognitive abilities (memory, visuospatial ability and executive function) and reduce physiological fall risk (proprioception, strength, reaction time and postural sway) in older adults with multiple-domain a…	The primary aim of this study was to evaluate the feasibility and experience in using the new sensor-based training in a sample of memory clinic patients with clinically confirmed amnestic MCI. To demonstrate proof of concept, we measured the effects on balance after 4 wk of training (twice a week) in comparison to a control group (CG). Based on positive results from previous balance training stu…	We aimed to assess whether donepezil could improve gait performance and DTC in older individuals with MCI. Secondary aims included improvement in cognition and reduction of fall rate.	We investigated the effects of MDTT on attention control, dual-task performance, balance, falls efficacy, and agitation in older adults with mild-to-moderate dementia. This study is intended to motivate the development of cost-effective music therapy for executive dysfunction in patients with mild-tomoderate dementia	this study aimed to i) develop and implement an occupation-centered activity program that contains activities specific to dementia, ii) examine the efficacy of the occupation-centered activity program in regard to fall-related factors and quality of life of the patients, and iii) contribute to improving the design of future programs targeted for providing therapy for dementia patients to alleviat…	Our aim was to conduct a pilot randomised controlled trial exploring the design and feasibility of a novel approach to fall prevention for people with mild dementia living in the community. We tested the feasibility of the study components and the acceptability of a home safety and exercise fall prevention program tailored to individual cognitive levels and implemented as a carer-supported interv…	the aim of this pilot study was to investigate the feasibility and safety of a home-based exercise programme that focused on balance, strengthening and walking exercises, and to provide preliminary evidence of the effect of the programme on falls and physical performance in community-dwelling older people with mild to moderate Alzheimer’s disease.	, this study aimed to analyze the effect of a regular, systematic and supervised program of physical activity on cognitive functions, balance and risk of falls in patients with AD.
design	RCT	RCT	RCT	double blind RCT	RCT	RCT	RCT	RCT	CCT	RCT	RCT	CCT
level of analysis	individual	individual	individual	individual	individual	individual	individual	individual	individual	individual	individual	individual
CI tool/score for incl	diagnosis; MoCA score btwn 15 to 26	MoCA score btwn 15-25; MMSE score btwn 18-26; ACEIII score 60-94	Diagnosis (DSM-IV TR criteria); MMSE score >= 18	Diagnosis (international standards); MMSE score btwn 17-26	Diagnosis (Petersen's criteria); MoCA score <26; MMSE >= 24	Diagnosis (Petersen's criteria); MoCA score >20	Clinical Dementia Rating scale score 0.5; Winblad's criteria (Petersen)	Clinical Dementia Rating scale score 0.5, 1, or 2; confirmed by neurologist	Diagnosis (alzheimer's dementia or vascular dementia)	Diagnosis; ACE-R score of <= 82 (score 0-100; cut off for dementia = 82)	Diagnosis; MMSE >= 10	Clinical Dementia Rating scale score; Diagnosis (DSM-IV criteria)
funding	Krembil Studentship in Dementia Research, Toronto General/Western Hospital Foundation Grant, Unilever Fellowship in Neurosciences, Alzheimer’s Association Travel Fellowship and SGS Travel Grant.	This work was supported by the National Institute for Health Research under its Programme Grants for Applied Research funding scheme (RP-PG-0614- 20007)	This study (ClinicalTrials.gov Identifier: NCT01002586) was funded by New Investigator grant from Alzheimer’s Association (PI: Kalpana Padala, MD).	Supported by the Baden-Wu¨rttemberg Stiftung, the Robert Bosch Stiftung, the Dietmar Hopp Stiftung, and the Wilhelm Woort Stiftung	This work was funded by The Thailand Research Fund, RSA5680020 (SS) and a Research Chair Grant from the National Science and Technology Development Agency Thailand (NC).	This material was based on work supported by the Flinn Foundation (award 1907), the National Institute on Aging (Center Core Grant award P30 AG019610), and the National Institutes of Health (SBIR award number 1R43AG044882–01A1).	This study was funded by the Physician Services Incorporated Foundation of Canada	This work was supported by the Ministry of Education, Taiwan	N/R	This project was supported by a new investigator grant from Alzheimer’s Association, USA (Clemson, L.) and an Alzheimer’s Australia Research (AAR) Dementia Research Grant for new researchers (Wesson, J.).	National Ageing Research Institute	? CAPES, LAFE and LEPLO (Unesp - IB - Rio Claro); FINEP; FNS-MS; FUNDUNESP; PROEX-UNESP.
target popln	patients with mild cognitive decline and VI with previous falls	Dementia comprises a group of progressive neurological diseases that affect memory and other cognitive functions, and which are severe enough to restrict daily function. Mild Cognitive Impairment (MCI) is a potential precursor state, with measurable cognitive deficits, but preserved functional ability, which progresses to dementia in over half of cases >65 years We chose to study people with mild…	alzheimer's disease patients	people with dementia who, in comparison, have an increased risk for falls and for adverse outcomes when sustaining a fall. older people with mild to moderate dementia	people with mild cognitive impairment (MCI) have poor balance, gait disorders, and a high incidence of falls.2–5 The amnestic subtype of MCI (a-MCI) is common and is a prodromal symptom of dementia, particularly Alzheimer’s disease.6 When only memory is impaired, it is classified as single-domain aMCI, and when memory and other cognitive domains such as attention, executive function, visuospatial…	some individuals with MCI also experience motor dysfunction, including deficits in gait [4–10] and postural control [11–13]. Moreover, some research suggests that motor dysfunction is not a general symptom of MCI but rather is linked to specific MCI subtypes	Older adults with mild cognitive impairment (MCI), an intermediate state between normal cognitive aging and early dementia	Because patients with dementia are more prone to incidental falls, they have higher fracture rates than age-matched people with intact cognition.6–8 Gait impairments are exacerbated by dual-task scenarios, for instance, walking and processing a cognitive task simultaneously. Compared with normal subjects, patients with dementia have been found to walk with a slower speed and higher stride time va…	The elderly with dementia show impaired cognitive function and damaged motor functions because of an overall damage to their cerebral cortex2) . A decrease in balance arising from damaged motor functions leads to an overall decline in their gross motor functions and gradually increases their fall risk	Dementia has been consistently shown to be associated with an increased risk of falls, with rates double that of cognitively intact older people. fall prevention in older community dwelling people with dementia, despite these people having a disproportionately high rate of falls and fractures and poorer outcomes	Falls are an even greater problem for older people with dementia. Differences in the underlying aetiology associated with the different types of dementia may result in variable cognitive or physical limitations and so variable responsiveness to interventions.10 As Alzheimer’s disease is one of the most common forms of dementia,11 there is a need for studies to investigate the effect of exercise i…	The literature describes many types of dementia, among which Alzheimer’s Dementia (AD) stands out and currently represents over 50% of cases. Considering the gravity and high prevalence of AD and the current lack of treatment, it is necessary to develop strategies to mitigate the cognitive and functional decline in these patients
gender	3M;4F	n(%) female: CON 13 (62%), mod INT 7 (37%), high INT 6 (30%), total 26/60 (43%)	Male, n(%) ALL 19 (63.3), INT 10 (66.7), CON 9 (60)	% female: INT 72.7, CON 82.2	Male n INT 2, CON 7; Female n INT 31, CON 26	Female, no (%) INT 7 (58.3) CON 5 (50.0)	Female total 27 (45%); CON 12 (41%) ; INT15 (48%)	INT male 6, female 9; CON male 8 , female 5	Male INT 13 (86.7%) CON 11 (73.3%) Female INT 2 (13.3%) CON 4 (26.7%)	Gender: n (% women) INT 5 (45.5%); CON 4 (36.4%)	Gender (M : F), n: INT 6 : 13; CON 9 : 12	N/R
age	79.1 (6.7), N/R, N/R	mean age of 76 years (range 65–91)	mean (SD) 73.0 (6.2) 72.1 (5.3) 73.9 (7.1)	INT 82.1 (6.6), CON 82.2 (6.7)	INT 68.3(6.7), CON 67.5(7.3)	INT 77.8 ± 6.9 CON 79.0 ± 10.4	75.28 (7.18) 77.24 (8.11) 73.45 (5.74)	INT 77.3 ± 9.4; CON 77.3 ± 10.0	INT 82.0 ± 4.6; CON 80.9 ± 3.4	INT 78.7 (± 4.2); CON 80.9 (± 5.0)	Age, mean ± SD INT 83.42 ± 5.10; CON 80.52 ± 6.01	Age (years) INT 77.7±7.6 years; CON 84.0±6.1 years
race	N/R	n(%) white: CON 20 (95%), mod INT 18 (95%), high INT 20 (100%), total 58/60 (97%)	Race, n (%) ALL, INT, CON Non-Hispanic Caucasian 23 (76.7) 10 (66.7) 13 (86.7) Non-Hispanic African-American 7 (23.3) 5 (33.3) 2 (13.3)	N/R	N/R	n/r	N/R	N/R	N/R	N/R	N/R	N/R
SES	N/R	Education n(%) CON, mod INT, high INT, total Primary school education or less 0 (0%) 1 (5%) 0 (0%) 1/60 (2%) Secondary education 11 (52%) 11 (58%) 10 (50%) 32/60 (53%) Further education 9 (43%) 7 (37%) 10 (50%) 26/60 (43%)	Education, n (%) ALL, INT, CON High school diploma 26 (87) 13 (87) 13 (87) Some college 2 (7) 1 (7) 1 (7) Bachelor’s degree 2 (7) 1 (7) 1 (7)	Years of education [median (range)] INT 11.0 (7-19), CON 11.0 (7-19)	Education, years, mean (SD) INT 11.4 (5.1), CON 9.3 (5.5)	Education, yr INT 14.2 ± 2.3 CON 15.9 ± 2.7	N/R	N/R	Education yrs, N (%), INT; CON 0yrs 7 46.7; 8 53.3 6yrs 4 26.7; 2 13.3 9yrs 3 20.0; 5 33.3 12yrs 1 6.6; 0 0	Years of education (mean ±SD) INT 10.6 (±2.4); CON 12.0 (±4.3)	N/R	Schooling (years) INT 5.6±3.3 years; CON 4.5±3.0 years
chronic conditions	N/R	N/R	Comorbidities, n (%) ALL, INT, CON Hypertension 28 (93) 13 (87) 15 (100) Diabetes 8 (27) 4 (27) 4 (27) Hyperlipidemia 27 (90) 13 (87) 14 (93) Coronary Artery Disease 8 (27) 4 (27) 4 (27) Degenerative joint disease 5 (17) 3 (20) 2 (13) Depression 17 (57) 8 (53) 9 (60) Number of comorbidities, median (IQR) 7 (6, 8) 6 (6, 8) 7 (6, 8)	CIRS INT 24.2 (3.2), CON 23.7 (3.5) CIRS, Cumulative Illness Rating Scale	N/R	Diagnoses, No. INT 2.5 ± 1.6 CON 3.5 ± 2.1 Prescriptions, No. INT 4.0 ± 2.0 CON 6.3 ± 3.9	TOTAL, CON, INT No. of comorbidities 5.60 (3.03) 5.07 (3.08) 6.10 (2.94) Hypertension 32 (53%) 12 (41%) 20 (41%) Osteoporosis 6 (10%) 5 (17%) 1 (3%) Osteoarthritis 13 (22%) 5 (17%) 8 (26%) Dyslipidemia 30 (50%) 10 (34%) 20 (64%) Stroke 2 (3%) 1 (3%) 1 (3%) Myocardial infarct 4 (7%) 2 (7%) 2 (6%) Atrial fibrillation 1 (2%) 0 1 (3%) Amnestic MCI 40 (67%) 20 (69%) 20 (65%) Multiple-domain MCI 17 (28…	N/R	N/R	Number of co-morbidities (mean ±SD) INT 3.0 (±2.4); CON 4.1 (±2.2)	Number of medical conditions, median (range): INT 3 (6); CON 3 (5)	N/R
method for target popln	Patients who had attended the Memory Clinic and were ≥65 years of age, English speaking, had a diagnosis of MCI/AD/VaD/ mixed dementia,4–7 fell within the past year and able to provide consent were contacted.	Patient participants were identified by clinicians working in Memory Assessment Services and referred to the research team if interested, or by researchers through the Join Dementia Research Register	The medical center’s electronic medical records were reviewed for the pre-screening. Recruits that met the pre-screening criteria by the electronic medical record review were invited for the baseline visit. All recruitment was done at the medical center.	Patients were recruited either consecutively from rehabilitation wards of a geriatric hospital (AGAPLESION Bethanien Hospital/Centre for Geriatric Medicine at the University of Heidelberg) at the end of rehabilitation, or from outpatient nursing care services from 2006 to 2008	Participants were recruited from the local community and included in the study if they met Petersen’s criteria for diagnosing amnestic multiple-domain MCI (a-MCI),7 had scores of 24 or greater on the Mini-Mental State Examination (MMSE) and less than 26 on the Montreal Cognitive Assessment (MoCA),4 had adequate memory if cued, and comprehended instructions required for study participation	Individuals were recruited at the Cleo Roberts Memory and Movement Disorders Center of the Banner Sun Health Research Institute (Sun City, Arizona). Recruitment started in July 2014, and follow-up was completed in September 2014	N/R	Participants were recruited via referrals by neurologists from a specialized dementia outpatient unit at a medical center and by case managers in cooperation with neurologists at a city district health center in Taiwan from October 2012 to March 2013	N/R	A convenience sample of dyads of people with mild dementia and their carers was recruited from a Memory Disorders, a Cognitive Disorders and an Aged Care Clinic, and a clinical dementia service network within the local health network in the eastern suburbs of Sydney, Australia	Diagnosis, attending clinic, receiving support	Dr referral/diagnosis
CI tool/score for incl	MoCA (/30) = 21.2 (2.9)	sMMSE (/30) =25.6 (3.1) CON sMMSE = 25.9 (2.4) Mod sMMSE = 24.8 (3.6) High sMMSE = 26.2 (3.2)	MMSE = 22.9 (2.2) Wii-fit MMSE = 23.3 (2.2) CON/walking MMSE = 22.7 (2.3)	Diagnosis (international standards); MMSE score btwn 17-26. INT MMSE = 21.6 (2.9) CON MMSE = 21.9 (3.3)	Diagnosis (Petersen's criteria); MoCA score <26; MMSE >= 24	MoCA score >20 INT MoCA (/30) = 23.3 (3.1) CON MoCA (/30) = 22.4 (3.0)	Clinical Dementia Rating scale score 0.5; Winblad's criteria (Petersen); sMMSE = 27.47 (1.96) INT sMMSE = 27.42 (2.19) CON sMMSE = 27.52 (1.72) MoCA = 23.60 (2.52) INT MoCA = 23.19 (2.55) CON MoCA = 22.97 (2.37)	Clinical Dementia Rating scale score 0.5, 1, or 2; confirmed by neurologist. INT MMSE = 16.4 (7.3) CON MMSE = 17.9 (3.7). CDR scale score (score = n) INT: CDR 0.5 = 6, 1.0 = 6, 2.0 = 3 CON: CDR 0.5 = 3, 1.0 = 9, 2.0 = 1	Diagnosis (alzheimer's dementia or vascular dementia); INT MMSE-K = 15.5 (2.9) CON MMSE-K = 15.6 (2.4)	Diagnosis; ACE-R score of <= 82 (score 0-100; cut off for dementia = 82) . INT MMSE (/30) = 24.5 (3.1) CON MMSE (/30) = 22.5 (4.3) INT ACE-R = 67.8 (12.6) CON ACE-R = 62.5 (14.2)	Diagnosis; MMSE >= 10. INT MMSE = 20.89 (4.74) CON MMSE = 21.67 (4.43)	Clinical Dementia Rating scale score; Diagnosis (DSM-IV criteria); INT MMSE = 16.4 (6.7) CON MMSE = 14.2 (5.1)
recruitment strat	eligible patients were called (1 message/patient) and invited to a screen for VI	researchers and referral	N/R	N/R - states where recruited but not HOW "recruited from rehab wards of a geriatric hospital at the end of rehab or from outpatient nursing care services"	N/R - states where recruited but not HOW. recruited from local community	N/R - states where recruited but not HOW "recruited from research institute"	N/R - states where recruited but not HOW "Recruitment occurred from June 2009 to November 2015 from memory clinics at Parkwood Institute (London, Ontario, Canada) and the Jewish General Hospital"	referrals	N/R	REFERRAL	Participants with Alzheimer’s disease were recruited through Memory Clinics at two large metropolitan hospitals, community groups providing support for people with Alzheimer’s disease and through public notices in newspapers.	All of them had been diagnosed with AD according to the criteria of the Diagnostic and Statistical Manual of Mental Disorders (DSMIV)16. The selected participants volunteered for the study or were referred by physicians and caregivers
I/E criteria	Patients who had attended the Memory Clinic and were ≥65 years of age, English speaking, had a diagnosis of MCI/AD/VaD/ mixed dementia,4–7 fell within the past year and able to provide consent were contacted. Exclusion criteria consisted of additional neurological disease (i.e. seizures or stroke), severe psychiatric disease, current inner-ear infection, severe neck arthritis, Montreal cognitive …	We included patient participants who were age 65 years or over and had diagnosed mild dementia or mild cognitive impairment (Montreal Cognitive Assessment (MoCA) score of 15–25 [18]; Mini Mental State Examination (MMSE) of 18–26 [19] or Addenbrookes Cognitive Examination III (ACEIII) 60–94 [20], depending on what assessments clinics used). Patient participants had to be able to walk without human…	Community-dwelling older (≥60 years) adults (n = 30) with AD (Diagnostic and Statistical Manual DSM-IV TR criteria [22]), a MiniMental State Exam (MMSE) score ≥18, with history or fear of falling in the past year, and had a caregiver were included in the study. Subjects using wheel chairs or walkers for mobility or having absolute contraindications to exercise per American College of Sports Medic…	A dementia diagnosis in accordance with international standards24,25 was confirmed in patients who met the screening criteria for cognitive impairment (Mini Mental State Examination,26 MMSE scores 17 to 26). Patients meeting the inclusion criteria19 were randomly assigned to either the intervention group or the control group	met Petersen’s criteria for diagnosing amnestic multiple-domain MCI (a-MCI),7 had scores of 24 or greater on the Mini-Mental State Examination (MMSE) and less than 26 on the Montreal Cognitive Assessment (MoCA),4 had adequate memory if cued, and comprehended instructions required for study participation. Exclusion criteria included taking medications for cognition, neurological conditions (e.g., …	Community-dwelling outpatients with confirmed diagnosis of amnestic MCI according to international established criteria [30] were eligible for the study. Patients meeting MCI criteria were further screened regarding the following exclusion criteria: (1) severe cognitive impairment (Montreal Cognitive Assessment [MOCA] score <20 [31]); (2) nonambulatory or major mobility disorder; (3) other neurol…	Eligibility criteria included: ≥65 years of age, able to walk 10 m without a gait aid and having MCI, ascertained by scoring 0.5 on the global rating of the Clinical Dementia Rating scale and satisfying Winblad’s criteria [19]. Exclusion criteria included lack of English proficiency, parkinsonism or any neurological or musculoskeletal disorder with residual motor deficits (e.g. stroke, epilepsy),…	Participants were recruited if they 1) were aged 55 or older, 2) had mild-to-moderate dementia with a Clinical Dementia Rating (CDR) score of 0.5, 1, or 2, as confirmed by a certified neurologist, and 3) were able to independently walk 10 m without using a walker, cane, or receiving assistance from another person. Participants were excluded if they 1) had other known neurological disorders, such …	This study included 30 dementia patients admitted to daytime care center in Jeolla Province. This study conformed to the ethical principles of the Declaration of Helsinki. All of the subjects were diagnosed with dementia by neuropsychiatrists. Exclusion N/R	Eligible participants were community dwelling people over 65 years of age with a specialist diagnosis of dementia or an Addenbrooke’s Cognitive Examination (ACE-R) score [15] of ≤82 indicating the cut off score for dementia. Eligible participants were community dwelling people over 65 years of age with a specialist diagnosis of dementia or an Addenbrooke’s Cognitive Examination (ACE-R) score [15]…	Participants were eligible for the study if they had a diagnosis of Alzheimer’s disease confirmed from specialist or Memory Clinic assessment, if the Alzheimer’s disease symptoms were of mild to moderate severity (Mini-Mental State Examination score ≥10)12 and if they could walk outdoors with no more support than a single-point stick. Participants were also living in the community, and had no oth…	N/R
# eligible participants	48	371 people with mild dementia or MCI were referred to the study and 201 were pre-screened.	106 screened; 57 did not meet inclusion criteria	1961 (1617 did not meet inclusion criteria)	212 (127 ineligible)	37	262 (98 ineligible)	32	N/R	38 (8 ineligible)	52 (5 not eligible)	N/R
sample size	7	We recruited 60 patient participants and 54 carer participants, on schedule	30	122	66	22	60	30	30	22	40	20
participation rate	7/48 = 14.6%	60/201 = 29.9%	30/106 = 28.3%	122/1961 = 6.2%	66/212 = 31.1%	22/37 = 59.5%	60/262 = 22.9%	93.8%	N/R	22/38 = 57.9%	76.9%	N/R
# of comparisons	N/R	N/R	N/R	Baseline characteristics	N/R	N/R	N/R	N/R	N/R	N/R	N/R	N/R
# stats sig comparisons	N/R	N/R	N/R	The baseline characteristics of the participants who initially declined (n= 8) fall recording or dropped out of the study for any reason at T4 (n = 4) were like those who participated in the fall recording (n= 110). A statistically significant difference was only seen in age (drop-outs being older) and in the Cumulative Illness Rating Scale (participants having a higher disease burden).	N/R	N/R	N/R	N/R	N/R	N/R	N/R	N/R
cost recruitment	N/R	N/R	N/R	N/R	N/R	N/R	N/R	N/R	N/R	N/R	N/R	N/R
qual measure reach	N/R	N/R	N/R	N/R	N/R	N/R	N/R	N/R	N/R		N/R	N/R

## Sheet: EFFICACY
Author, year	mediators	moderators	ITT or FU analysis	imputation	QoL measure	AE/harms	Attrition	cost effectiveness	Qual measure efficacy
Varriano, 2020	N/R	N/R	Present at FU	Missing data was not substituted	both the WHOQOL-BREF and QOL-AD for quality of life	Falls, but unclear if due to intervention	was a 71.4% (5/7) attrition rate and retention in rehabilitation was not feasible (lost 4/5 from intervention, 1/2 from control)	N/R	N/R
Goldberg, 2019	N/R	N/R	N/R (present at follow-up)	N/A	Quality of life was measured from the patient participant using EQ-5D-3L; and Dementia Quality of Life Scale (Demqol)	Adverse events were monitored and reported to the principal investigator at each site by therapists, RSWs and researchers during telephone contacts to prompt diary return. Adverse events were defined as hospitalisation, or incidents which were life threatening, causing persistent or significant disability or incapacity, or an incident, injury or symptom related to therapy sessions or exercise und…	n=60 were randomized, n=11 did not complete interventionattrition rate of 18%. (lost 5 from CON/standard FP INT, 4 from moderate intensity INT, and 2 from high intensity INT)	N/R	N/R
Padala, 2017	N/R	Adjusted for baseline scores session duration interaction between the two were independent variables; the dependent variable’s baseline measure was included as a covariate.	missing outcomes data for the eight subjects (four in each group) were imputed as no change in a sensitivity analysis (intent-to-treat approach)	For BBS, the primary endpoint, a sensitivity analysis to investigate bias due to missing data for subjects (n = 6) who dropped out of the study was performed by carrying forward baseline values to conservatively impute missing data as no change	Quality of Life-AD (QOL-AD) is a 13-item scale which assesses quality of life from the subject’s perspective in older adults with AD	There were four adverse events, but they were deemed to be not study related. There were no study-related adverse events.	3/15 per group; 6/30 = 20% at end of int	N/R	N/R
Zieschang, 2017	history of falls (nonfallers, single fallers, multiple fallers)	time as predictor variable hours of PA During the training period, with a considerable increase in physical activity in the intervention group, the number of falls per 1000 hours of activity was lower in the intervention group, whereas falls incidence per person-years was higher	ITT	N/R	N/R	N/R	12/122 = 9.8% (lost 7 from INT, 5 from CON)	N/R	N/R
Sungkarat, 2017	N/R	adjusted for baseline scores	Therefore, to preserve the original randomization, baseline and posttraining cognitive and PPA data for the two groups for the ITT analysis are presented	missing data calculated using multiple imputation	N/R	no adverse events found	Seven participants withdrew before the end of the trial, resulting in a dropout rate of 10.6% (Attrition) (4 CON; 3 INT dropouts)	N/R	N/R
Schwenk, 2016	N/R	Using linear regression analyses, we delineated predictive factors of training response for the primary study end point (changes in CoM sway area during standing with EO). Independent variables included age, sex, BMI, ADL status (Barthel Index), cognitive status (MOCA), comorbidities (number of diagnosis), depression (CESD), fear of falling (Short FES-I), history of falls, and motor performance a…	N/R	N/R	N/R	No training-related adverse events occurred.	One participant from each group (9.1 percent of the total sample) dropped out during the study period due to acute medical events unrelated to the study intervention.	N/R	User Experience After the training period, participants described their experience using the sensor-based training technology with an adapted questionnaire originally developed for evaluating the Nintendo Wii balance board (Nintendo; Kyoto, Japan) in older adults [40]. It included 10 Likertscale questions (i.e., 0 = completely disagree to 4 = absolutely agree) including (1) fun to use, (2) proble…
Montero-Odasso, 2019	N/R	Models were adjusted by age, sex and previous falls.	Primary analysis was intention-to-treat using a mixed-effects models for repeated measures, adjusting for baseline covariates. Secondary analyses followed a per-protocol analysis	N/R	N/R	The occurrence of adverse events was monitored during scheduled visits (T0, T1 and T6) and monthly follow-up phone calls (T2, T3, T4 and T5). Blinded researchers established the seriousness, causality, intensity, expectedness and severity of adverse events and confirmed by Principal Investigator	12 were withdrawn due to drug/placebo intolerance and three due to personal or medical reasons unrelated to the study drug (Table S1), leaving 20 participants in the donepezil (11 drop outs) and 25 in the control (4 drop outs) group. 15 / 60 = 25%	N/R	N/R
Chen, 2018	N/R	pretraining score as an offset variable, and CDR as a factor in the equation. CDR was included in the model as GEE revealed that CDR was the major confounding variable that affected the baseline score and the effect of intervention	ITT	Within each outcome measure, we applied a list-wise deletion in the case of missing data for the pre- or posttraining measurements. Reasons for missing data included participant failure to complete or attend the posttraining measurement meeting or a lack of information provided by the caregivers	N/R	We observed no adverse events such as falls or emotional distress in both the MDTT and control groups. The primary investigator was experienced in adjusting the pace and in reacting to the responses of the participants to alleviate potential distress induced by dual-tasking. In addition, many participants were not necessarily aware of their dual-task performance. They were not told whether or not…	2 dropouts: 2/30 = 6.7% After group allocation, one participant withdrew owing to a leg fracture that occurred before pretraining measurements, and a second participant withdrew owing to an objection to being placed in the control group, leaving 15 and 13 participants in the MDTT and control groups (2 dropouts), respectively, who completed the posttraining measurements	N/R	N/R
Kim, 2017	N/R	N/R	N/R	N/R	For assessing quality of life, the Korean version of the Quality of Life-Alzheimer’s Disease Scale (KQOLAD)11) was used.	N/R	N/R	N/R	N/R
Wesson, 2013	N/R	N/R	Data were analysed using intention to treat	without imputation for missing data because of the exploratory nature of the pilot	N/R	adverse events were also recorded in this booklet Safety and adverse events No serious adverse events related to the intervention were reported during the study period. Minor complaints relating to stiffness, dizziness and mild joint pain (n=4; 36%) were reported by participants intermittently and exercises were adjusted accordingly.	1 / 22 = 4.5% One dyad in the intervention group was not available for follow-up as the participant was in hospital with a leg ulcer	N/R
Suttanon, 2013	N/R	To evaluate the effectiveness of the exercise programme compared to the control group over the sixmonth period, we used generalized linear models (SPSS version 17.0), with group allocation as the factor (predictor) variable. The models also contained baseline performance on the outcome measure as a covariate. A small number of variables that were significantly different between the two groups at …	All analyses were conducted using intention-to treat.	the baseline carry forward method was used	Assessment of Quality of Life	There were no falls or other serious adverse events associated with performing the exercise programme. Several participants, however, reported pain or discomfort when a new exercise was introduced. However, those symptoms either eased with continuing the exercises or were resolved by slight modification of the exercise by the physiotherapist	11 / 40 = 27.5% 8 from intervention group; 3 from CON group	N/R	N/R
Hernandez, 2010	N/R	N/R	N/R	N/R	N/R	N/R	20% Initially 20 elderly patients took part in this study. However, there was sample loss of four elderly patients due to health problems, followed by hospitalization. Thus, the study was completed with 16 elderly patients with AD (IG; n=9 and RG; n=7)	N/R	N/R

## Sheet: Sheet1
Author, year	Varriano, 2020	Goldberg, 2019	Padala, 2017	Zieschang, 2017	Sungkarat, 2017	Schwenk, 2016	Montero-Odasso, 2019	Chen, 2018	Kim, 2017	Wesson, 2013	Suttanon, 2013	Hernandez, 2010
mediators	N/R	N/R	N/R	history of falls (nonfallers, single fallers, multiple fallers)	N/R	N/R	N/R	N/R	N/R	N/R	N/R	N/R
moderators	N/R	N/R	Adjusted for baseline scores session duration interaction between the two were independent variables; the dependent variable’s baseline measure was included as a covariate.	time as predictor variable hours of PA During the training period, with a considerable increase in physical activity in the intervention group, the number of falls per 1000 hours of activity was lower in the intervention group, whereas falls incidence per person-years was higher	adjusted for baseline scores	Using linear regression analyses, we delineated predictive factors of training response for the primary study end point (changes in CoM sway area during standing with EO). Independent variables included age, sex, BMI, ADL status (Barthel Index), cognitive status (MOCA), comorbidities (number of diagnosis), depression (CESD), fear of falling (Short FES-I), history of falls, and motor performance a…	Models were adjusted by age, sex and previous falls.	pretraining score as an offset variable, and CDR as a factor in the equation. CDR was included in the model as GEE revealed that CDR was the major confounding variable that affected the baseline score and the effect of intervention	N/R	N/R	To evaluate the effectiveness of the exercise programme compared to the control group over the sixmonth period, we used generalized linear models (SPSS version 17.0), with group allocation as the factor (predictor) variable. The models also contained baseline performance on the outcome measure as a covariate. A small number of variables that were significantly different between the two groups at …	N/R
ITT or FU analysis	Present at FU	N/R (present at follow-up)	missing outcomes data for the eight subjects (four in each group) were imputed as no change in a sensitivity analysis (intent-to-treat approach)	ITT	Therefore, to preserve the original randomization, baseline and posttraining cognitive and PPA data for the two groups for the ITT analysis are presented	N/R	Primary analysis was intention-to-treat using a mixed-effects models for repeated measures, adjusting for baseline covariates. Secondary analyses followed a per-protocol analysis	ITT	N/R	Data were analysed using intention to treat	All analyses were conducted using intention-to treat.	N/R
imputation	Missing data was not substituted	N/A	For BBS, the primary endpoint, a sensitivity analysis to investigate bias due to missing data for subjects (n = 6) who dropped out of the study was performed by carrying forward baseline values to conservatively impute missing data as no change	N/R	missing data calculated using multiple imputation	N/R	N/R	Within each outcome measure, we applied a list-wise deletion in the case of missing data for the pre- or posttraining measurements. Reasons for missing data included participant failure to complete or attend the posttraining measurement meeting or a lack of information provided by the caregivers	N/R	without imputation for missing data because of the exploratory nature of the pilot	the baseline carry forward method was used	N/R
QoL measure	both the WHOQOL-BREF and QOL-AD for quality of life	Quality of life was measured from the patient participant using EQ-5D-3L; and Dementia Quality of Life Scale (Demqol)	Quality of Life-AD (QOL-AD) is a 13-item scale which assesses quality of life from the subject’s perspective in older adults with AD	N/R	N/R	N/R	N/R	N/R	For assessing quality of life, the Korean version of the Quality of Life-Alzheimer’s Disease Scale (KQOLAD)11) was used.	N/R	Assessment of Quality of Life	N/R
AE/harms	Falls, but unclear if due to intervention	Adverse events were monitored and reported to the principal investigator at each site by therapists, RSWs and researchers during telephone contacts to prompt diary return. Adverse events were defined as hospitalisation, or incidents which were life threatening, causing persistent or significant disability or incapacity, or an incident, injury or symptom related to therapy sessions or exercise und…	There were four adverse events, but they were deemed to be not study related. There were no study-related adverse events.	N/R	no adverse events found	No training-related adverse events occurred.	The occurrence of adverse events was monitored during scheduled visits (T0, T1 and T6) and monthly follow-up phone calls (T2, T3, T4 and T5). Blinded researchers established the seriousness, causality, intensity, expectedness and severity of adverse events and confirmed by Principal Investigator	We observed no adverse events such as falls or emotional distress in both the MDTT and control groups. The primary investigator was experienced in adjusting the pace and in reacting to the responses of the participants to alleviate potential distress induced by dual-tasking. In addition, many participants were not necessarily aware of their dual-task performance. They were not told whether or not…	N/R	adverse events were also recorded in this booklet Safety and adverse events No serious adverse events related to the intervention were reported during the study period. Minor complaints relating to stiffness, dizziness and mild joint pain (n=4; 36%) were reported by participants intermittently and exercises were adjusted accordingly.	There were no falls or other serious adverse events associated with performing the exercise programme. Several participants, however, reported pain or discomfort when a new exercise was introduced. However, those symptoms either eased with continuing the exercises or were resolved by slight modification of the exercise by the physiotherapist	N/R
Attrition	was a 71.4% (5/7) attrition rate and retention in rehabilitation was not feasible (lost 4/5 from intervention, 1/2 from control)	n=60 were randomized, n=11 did not complete interventionattrition rate of 18%. (lost 5 from CON/standard FP INT, 4 from moderate intensity INT, and 2 from high intensity INT)	3/15 per group; 6/30 = 20% at end of int	12/122 = 9.8% (lost 7 from INT, 5 from CON)	Seven participants withdrew before the end of the trial, resulting in a dropout rate of 10.6% (Attrition) (4 CON; 3 INT dropouts)	One participant from each group (9.1 percent of the total sample) dropped out during the study period due to acute medical events unrelated to the study intervention.	12 were withdrawn due to drug/placebo intolerance and three due to personal or medical reasons unrelated to the study drug (Table S1), leaving 20 participants in the donepezil (11 drop outs) and 25 in the control (4 drop outs) group. 15 / 60 = 25%	2 dropouts: 2/30 = 6.7% After group allocation, one participant withdrew owing to a leg fracture that occurred before pretraining measurements, and a second participant withdrew owing to an objection to being placed in the control group, leaving 15 and 13 participants in the MDTT and control groups (2 dropouts), respectively, who completed the posttraining measurements	N/R	1 / 22 = 4.5% One dyad in the intervention group was not available for follow-up as the participant was in hospital with a leg ulcer	11 / 40 = 27.5% 8 from intervention group; 3 from CON group	20% Initially 20 elderly patients took part in this study. However, there was sample loss of four elderly patients due to health problems, followed by hospitalization. Thus, the study was completed with 16 elderly patients with AD (IG; n=9 and RG; n=7)
cost effectiveness	N/R	N/R	N/R	N/R	N/R	N/R	N/R	N/R	N/R	N/R	N/R	N/R
Qual measure efficacy	N/R	N/R	N/R	N/R	N/R	User Experience After the training period, participants described their experience using the sensor-based training technology with an adapted questionnaire originally developed for evaluating the Nintendo Wii balance board (Nintendo; Kyoto, Japan) in older adults [40]. It included 10 Likertscale questions (i.e., 0 = completely disagree to 4 = absolutely agree) including (1) fun to use, (2) proble…	N/R	N/R	N/R		N/R	N/R

## Sheet: ADOPTION
Author, year	# sites eligible	# sites participate	Sites participation rate	target location	I/E criteria setting	intervention location	method to identify site	# of site comparisons	# stats sig site comparisons	# ppl/setting	# staff eligible	# staff participate	Staff participation rate	method to identify staff delivery agent	Expertise of delivery agent	I/E criteria delivery agent	# of staff comparisons	# stats sig staff comparisons	cost adoption	dissemination	Qual measure adoption
Varriano, 2020	N/A	N/A	N/A	N/R	N/R	N/R	N/R	N/A	N/A	N/A	N/R	N/R	N/R	N/R	N/R	N/R	N/R	N/R	N/R	N/R	N/R
Goldberg, 2019	N/R	two	N/R	N/R	N/R	research sites and home-based	N/R	N/R	N/R	N/R	N/R	N/R	N/R	N/R	occupational therapists, physiotherapists and rehabilitation support workers. Researchers and NIHR clinical research network clinical support officers had training in study procedures (Two days)	N/R	N/R	N/R	N/R	N/R	N/R
Padala, 2017	N/A	N/A	N/A	N/R	N/R	home based	N/R	N/A	N/A	N/A	N/R	N/R	N/R	N/R	N/R Physician -N/R Research assistants did an initial homevisit to set-up the program at the patient’s home and trained the subject and their caregiver on the use of the program	N/R	N/R	N/R	N/R	N/R	N/R
Zieschang, 2017	N/A	N/A	N/A	N/R	N/R	N/R	N/R	N/A	N/A	N/A	N/R	N/R	N/R	N/R	Resistance training in groups of 4 to 6 patients, supervised by a qualified instructor	N/R	N/R	N/R	N/R	N/R	N/R
Sungkarat, 2017	N/A	one	N/A	N/R	N/R	exercise room and home-based	N/R	N/R	N/R	N/R	N/R	N/R	N/R	N/R	certified Tai Chi instructor	N/R	N/R	N/R	N/R	N/R	N/R
Schwenk, 2016	N/A	1	N/A	N/R	N/R	research centre	N/R	N/A	N/A	N/A	N/R	N/R	N/R	N/R	N/R	N/R	N/R	N/R	N/R	N/R	N/R
Montero-Odasso, 2019	N/R	N/R	N/A	N/R	N/R	homebased	N/R	N/A	N/A	N/A	N/R	N/R	N/R	N/R	N/R	N/R	N/R	N/R	N/R	N/R	N/R
Chen, 2018	N/R	N/R	N/R	N/R	N/R	The training for both the MDTT and control groups took place either at an activity room within the dementia specialty outpatient unit or at an activity room within the city district health center, according to where the participants were recruited. When transportation was an issue, sessions might be conducted at the participants’ home.	N/R	N/R	N/R	N/R	N/R	N/R	N/R	N/R	Interventionist The primary researcher was a board-certified music therapist who conducted the recruitment and assessment of the participants, and conducted the MDTT and control group sessions.	N/R	N/R	N/R	N/R	N/R	N/R
Kim, 2017	N/A	1	N/A	N/R	N/R	daytime centre	N/R	N/A	N/A	N/R	N/R	N/R	N/R	N/R	N/R	N/R	N/R	N/R	N/R	N/R	N/R
Wesson, 2013	N/A	N/A	N/A	N/A	N/A	home-based	N/A	N/A	N/A	N/A	N/R	N/R	N/R	N/R	OT and PT The occupational therapist (OT) was project manager, monitored overall program adherence, conducted functional cognition assessments, completed home safety assessments and prescribed home safety recommendations, and helped carers implement home safety recommendations. The physiotherapist prescribed and progressed the exercises, and monitored adherence. Carers were considered partners in…	N/R	N/R	N/R	N/R	N.R	N/R
Suttanon, 2013	N/A	N/A	N/A	N/A	N/A	home based	N/A	N/A	N/A	N/A	N/R	N/R	N/R	N/R	Physiotherapist	N/R	N/R	N/R	N/R	N/R	N/R
Hernandez, 2010	N/R	N/R	N/R	N/R	N/R	N/R	N/R	N/R	N/R	N/R	N/R	N/R	N/R	N/R	N/R	N/R	N/A	N/A	N/R	N/R	N/R

## Sheet: Sheet2
Author, year	Varriano, 2020	Goldberg, 2019	Padala, 2017	Zieschang, 2017	Sungkarat, 2017	Schwenk, 2016	Montero-Odasso, 2019	Chen, 2018	Kim, 2017	Wesson, 2013	Suttanon, 2013	Hernandez, 2010
# sites eligible	N/A	N/R	N/A	N/A	N/A	N/A	N/R	N/R	N/A	N/A	N/A	N/R
# sites participate	N/A	two	N/A	N/A	one	1	N/R	N/R	1	N/A	N/A	N/R
Sites participation rate	N/A	N/R	N/A	N/A	N/A	N/A	N/A	N/R	N/A	N/A	N/A	N/R
target location	N/R	N/R	N/R	N/R	N/R	N/R	N/R	N/R	N/R	N/A	N/A	N/R
I/E criteria setting	N/R	N/R	N/R	N/R	N/R	N/R	N/R	N/R	N/R	N/A	N/A	N/R
intervention location	N/R	research sites and home-based	N/R - home based	N/R	N/R - exercise room and home-based	N/R - research centre	N/R -homebased	N/R The training for both the MDTT and control groups took place either at an activity room within the dementia specialty outpatient unit or at an activity room within the city district health center, according to where the participants were recruited. When transportation was an issue, sessions might be conducted at the participants’ home.	N/R - daytime centre	N/A - home-based	N/A - home based	N/R
method to identify site	N/R	N/R	N/R	N/R	N/R	N/R	N/R	N/R	N/R	N/A	N/A	N/R
# of site comparisons	N/A	N/R	N/A	N/A	N/R	N/A	N/A	N/R	N/A	N/A	N/A	N/R
# stats sig site comparisons	N/A	N/R	N/A	N/A	N/R	N/A	N/A	N/R	N/A	N/A	N/A	N/R
# ppl/setting	N/A	N/R	N/A	N/A	N/R	N/A	N/A	N/R	N/R	N/A	N/A	N/R
# staff eligible	N/R	N/R	N/R	N/R	N/R	N/R	N/R	N/R	N/R	N/R	N/R	N/R
# staff participate	N/R	N/R	N/R	N/R	N/R	N/R	N/R	N/R	N/R	N/R	N/R	N/R
Staff participation rate	N/R	N/R	N/R	N/R	N/R	N/R	N/R	N/R	N/R	N/R	N/R	N/R
method to identify staff delivery agent	N/R	N/R	N/R	N/R	N/R	N/R	N/R	N/R	N/R	N/R	N/R	N/R
Expertise of delivery agent	N/R	occupational therapists, physiotherapists and rehabilitation support workers. Researchers and NIHR clinical research network clinical support officers had training in study procedures (Two days)	N/R Physician -N/R Research assistants did an initial homevisit to set-up the program at the patient’s home and trained the subject and their caregiver on the use of the program	Resistance training in groups of 4 to 6 patients, supervised by a qualified instructor	certified Tai Chi instructor	N/R	N/R	Interventionist The primary researcher was a board-certified music therapist who conducted the recruitment and assessment of the participants, and conducted the MDTT and control group sessions.	N/R	OT and PT The occupational therapist (OT) was project manager, monitored overall program adherence, conducted functional cognition assessments, completed home safety assessments and prescribed home safety recommendations, and helped carers implement home safety recommendations. The physiotherapist prescribed and progressed the exercises, and monitored adherence. Carers were considered partners in…	Physiotherapist	N/R
I/E criteria delivery agent	N/R	N/R	N/R	N/R	N/R	N/R	N/R	N/R	N/R	N/R	N/R	N/R
# of staff comparisons	N/R	N/R	N/R	N/R	N/R	N/R	N/R	N/R	N/R	N/R	N/R	N/A
# stats sig staff comparisons	N/R	N/R	N/R	N/R	N/R	N/R	N/R	N/R	N/R	N/R	N/R	N/A
cost adoption	N/R	N/R	N/R	N/R	N/R	N/R	N/R	N/R	N/R	N/R	N/R	N/R
dissemination	N/R	N/R	N/R	N/R	N/R	N/R	N/R	N/R	N/R	N.R	N/R	N/R
Qual measure adoption	N/R	N/R	N/R	N/R	N/R	N/R	N/R	N/R	N/R	N/R	N/R	N/R

## Sheet: IMPLEMENTATION
Author, year	Int description	Int type -> Exercise	Int type -> Exercise (COMMENT)	Int type -> Medication or vitamin supplement (incl med review)	Int type -> Medication or vitamin supplement (incl med review) (COMMENT)	Int type -> Multifactorial	Int type -> Multifactorial (COMMENT)	Con description	int/con duration -> Intervention	int/con duration -> Intervention (COMMENT)	int/con duration -> Control	int/con duration -> Control (COMMENT)	Theory	Int # contacts	Int timing contacts	Int duration contacts	Fidelity of delivery	Consistency of delivery	Int participation	Cost delivery	Qual measure implementation	Engagement	Tailoring
Varriano, 2020	Patients in the VR arm were assigned 12 weeks of exercises, whereas patients in CON continued with standard care (no exercise program). Twelve weeks later, patients returned and retested for changes from baseline (ABC, DHI, DGI, WHOQOLBREF and QOL-AD). In addition, patients were given the Problematic Experiences of Therapy Scale (PETS). The PETS was used to gauge barriers to VR adherence.13 At 24…	Exercise	vestibular exercises					patients in CON continued with standard care (no exercise program).	Intervention	12 weeks	Control	12 weeks	N/R	8 total	Baseline, post-int, bi-weekly calls for compliance (6)	N/R	N/R	N/R	Compliance could not be recorded as VS_01 had forgotten to fill out the log, despite the phone calls	N/R	Feasibility metrics included: prevalence of DVI, recruitment of patients screened to intervention, compliance to exercises, attrition during the intervention period and ability of participants to complete the questionnaires Of those in the VR arm, bi-weekly phone calls indicated no reported difficulties carrying out the exercises.	N/R	N/R
Goldberg, 2019	tested two versions of the PrAISED intervention, which differed in the amount of professional supervision offered. Both versions aimed for the patient participant to complete three hours of PrAISED exercises each week for the 12 month intervention period. Both versions included assessment, creation of an individualised tailored exercise and activity plan, supervised exercises and activity, and re…	Exercise	balance, strength, dual-task training, gait re-education					The control group had a single falls prevention assessment and advice with one to two follow-up visits by a therapist if indicated. Standard care controls are common practice in activity and exercise interventions for people with dementia	Intervention	12 MONTHS	Control	12 months	N/R	high intensity INT = 50 visits mod intensity INT = 9 visits and 3 phone calls, then no contact + both groups had baseline and post-int measurement visits (=2)	Patient participants in the high intensity supervision group received visits that were tapered over the year, starting at twice weekly for three months, then weekly for three months, bimonthly for three months and monthly for the last three months. Patient participants in the moderate intensity supervision group received tapered visits in the first three months of the twelve month intervention pe…	mean PrAISED related physical activity minutes per week for both intervention groups was 72 min (Standard deviation (SD) = 63) when calculated for the time between baseline and follow up (approximately 11 months). In the moderate intensity supervision group, participants completed a mean of 77 min (SD = 71; range 15 to 228 min) per week and 71 min (SD = 56; range 11 to 246 min) in the high intens…	The intervention was successfully delivered in participant’s homes, across the two sites with the control group receiving a mean of 2 sessions, the moderate intensity supervision group receiving 12/12 (100%) sessions (including telephone calls) and the high intensity supervision group receiving 33/50 (66%) sessions. Three hundred and ninety one out of five hundred and twenty eight (74%) of the ex…	N/R	the moderate intensity supervision group receiving 12/12 (100%) sessions (including telephone calls) and the high intensity supervision group receiving 33/50 (66%) sessions. 49/60 (82%) participants completed the follow-up visit with nine withdrawals and two participants lost to follow-up. 16/ 21 (76%) participants from the control group completed the follow up visit, 15/19 (79%) from the moderat…	N/R	N/R	N/R carer involvement in intervention delivery/measurements and outcomes assessed	Yes creation of individualised tailored exercise and activity plan
Padala, 2017	exercised under caregiver supervision for 30 min five days/week for 8 weeks. The Wii-Fit group performed exercises from five categories of the Wii-Fit program: yoga, strength training, aerobics, balance games, and training plus, which includes more complex exercise tasks. Each session in the Wii-Fit included a warm up, exercise, and cool down phase. During the warm up and cool down phases, subjec…	Exercise	Wii-fit (yoga, strength, aerobics, balance)					Subjects in the walking program were instructed to walk for 30 min at their self-selected pace either indoors or outdoors for five days of the week. Subjects were advised to walk in an uninterrupted block of activity and not cumulative over the day. Subjects maintained an activity diary with the assistance from the caregivers wherein they recorded the day they exercised and time spent exercising …	Intervention	8 WEEKS	Control	8 WEEKS	N/R	6 (setting up Wii, phone calls + 2 (baseline and post-int measurements)	a research assistant made home visits to the Wii-Fit group to set up the device and trained the subject and their caregiver about its use. The research assistants followed up with phone calls one day after installation, one week after starting the program, and then every two weeks to troubleshoot problems, provide encouragement, and identify any adverse events All outcomes were measured at baseli…	N/R	N/R	N/R	Total time spent exercising in the Wii-Fit group was 1,253 (444) min while in the walking group was 985 (211) min. Total number (mean ± SD) of exercise sessions in the Wii-Fit group was 38±2 while in the walking group was 37±6. There was no statistically significant difference between the two groups regarding the total time spent exercising (p = 0.072) (Table 2) or the number of exercise sessions…	N/R	N/R	N/R Carer supervised intervention	NO Participants moved up levels on Wii-fit game as they progressed
Zieschang, 2017	The intervention group underwent a progressive resistance and functional training for a duration of 3 months (2 hours, twice weekly), as described previously.19,23,27 Resistance training in groups of 4 to 6 patients, supervised by a qualified instructor, targeted functionally relevant muscle groups at a submaximal intensity (60% to 80% of the 1-repetition maximum) for a duration of 3 months (2 ho…	Exercise	progressive resistance and functional training (ADLs, balance, walking, gait)					The patients randomized to the control group met twice weekly for a 1-hour motor placebo group training supervised by the same qualified instructors. Typical activities were flexibility exercises, calisthenics, low-intensity training with hand-held weights, and ball games while seated	Intervention	3 months	Control	3 months	N/R	Approx 24 (twice weekly for 3 months) + 2 measurements (baseline and post int) + 3 telephone reminders	INT training for a duration of 3 months (2 hours, twice weekly) CON training for 1 hour, twice weekly Physical activity was assessed before randomization (T1), at the end of the 3-month training period (T2), at the short-term follow-up 3 months later (T3), and at the lateterm follow-up 9 months after training cessation (T4). Telephone reminders monthly	training visits for INT = 2 hours, CON = 1 hour phone calls and measurement visits duration N/R	N/R	N/R	N/R	N/R	N/R	N/R	Weight training progressively increased and Individually adjusted for age and illness-related deficits to prevent overexertion
Sungkarat, 2017	Participants in the Tai Chi group attended Tai Chi classes led by a certified Tai Chi instructor for 3 weeks (9 sessions) to learn Tai Chi principles and the 10-form Tai Chi. The Tai Chi classes were held with six or seven persons per class in the exercise room at the Department of Physical Therapy. Participants then practiced Tai Chi at home three times per week for 12 weeks. A 50-minute video w…	Exercise	tai chi					Participants in the control group received educational material covering information related to cognitive impairment and fall prevention.	Intervention	15 weeks	Control	15 weeks	N/R	45 sessions + 12 weekly phone calls + 2 measurement visits (baseline and end of week 15)	Tai Chi classes led by a certified Tai Chi instructor for 3 weeks (9 sessions), Three weeks center-based and 12 weeks home-based Tai Chi (50 minutes per session, 3 times per week), 12 weekly phone calls + 2 measurement visits (baseline and end of week 15)	50 minute class/session, calls and measurements N/R	N/R	N/R	The Tai Chi group attended on average 31.5 +/- 6.1 of the 36 sessions (87.5%), and all participants reported that they used the video every time they practiced Tai Chi. **at home sessions	N/R	N/R	N/R	N/R
Schwenk, 2016	The technology used in this study was specifically developed for measurement and improvement of balance control [25–26,32–34]. It consisted of a 24-inch computer screen, an interactive virtual user interface, and five inertial sensors (LegSys, BioSensics LLC; Cambridge, Massachusetts) including a triaxial accelerometer, gyroscope, and magnetometer for estimation of joint angles and position [33].…	Exercise	Balance (ankle point-to-point reaching tasks and virtual obstacle-crossing tasks)					The CG received no training	Intervention	4 WEEK	Control	4 week	N/R	8 training sessions + 2 measurement	two training sessions per week for 4 wk	training sessions were 45 min; measurements N/R	N/R	N/R	100% (all remaining IG participants completed the 8 training sessions)	N/R	User Experience After the training period, participants described their experience using the sensor-based training technology with an adapted questionnaire originally developed for evaluating the Nintendo Wii balance board (Nintendo; Kyoto, Japan) in older adults [40]. It included 10 Likertscale questions (i.e., 0 = completely disagree to 4 = absolutely agree) including (1) fun to use, (2) proble…	N/R	NO
Montero-Odasso, 2019	After informed consents were signed, participants underwent baseline (T0), 1-month (T1) and 6-month (T6) assessments. Baseline gait assessment occurred within 1 week prior to starting donepezil or matching placebo (T0) and the 1-month (T1) assessment occurred after 4 weeks of treatment at 5 mg/day of donepezil or matching placebo. Donepezil was increased to the full dose of 10 mg/day after 4 week…			Medication or vitamin supplement (incl med review)	donepezil			PLACEBO	Intervention	6 months	Control	6 months	N/R	3 assessments, 4 monthly phone calls	baseline (T0), 1-month (T1) and 6-month (T6) assessments phone calls (T2, T3, T4 and T5)	N/R	N/R	N/R	N/R	N/R	N/R	N/R	N/R
Chen, 2018	The Musical Dual-task Training (MDTT) group The MDTT protocol was designed to train participants in scenarios analogous to natural situations. The participants were asked to respond to obstacles (visual stimuli) and engage in conversation (auditory stimuli) while walking. The MDTT protocol included a musical task and a walking task. The musical task comprised two types of activities: singing and …					Multifactorial	Musical dual-task training (physical and cognitive tasks)	The control group participated in activities involving 1) non-musical cognitive tasks and 2) walking exercises. The cognitive tasks were determined according to the preferences of the individual participants, and included chess, playing cards, reading, writing, completing mathematical exercises, puzzles, and games. During each control session, the music therapist alternately conducted cognitive t…	Intervention	2 months	Control	2 months	Transformational Design Model (TDM).55 TDM is a process that guides music therapists to translate research findings from neuroscience and behavioral science into designs for functional music therapy clinical applications.	2 measurement visits, 8 sessions,	eight weekly, individual, 60-min sessions. Each participant was scheduled to receive the intervention across a period of 2 months. . Individuals in both groups were assessed approximately 1 week before and 1 week after training	60 min sessions measurments N/R	N/R	Feasibility and limited efficacy of the MDTT protocol were observed and discussed between the primary investigator and her music therapist mentor	N/R	N/R	N/R	N/R	No
Kim, 2017	the experimental group (n=15) took part in the occupation-centered activity program and took medications for their dementia symptoms. This study applied the occupationcentered activity program 5 times per week for a total of 24 sessions for approximately 60 minutes per session. The program included physical activities, cognitive activities, daily life activities, instrumental daily life activitie…					Multifactorial	Physical activities, cognitive activities, ADLs, music activities	the control group (n=15) did not participate in the occupationcentered activity program, but continued taking medications for their dementia symptoms	Intervention	12 WEEKS	Control	12 WEEKS	based on Oh and Kim’s convergent occupational therapy program6) , Song et al.’s group music therapy program7) and an exercise program	24 sessions + 2 measurements	program 5 times per week for a total of 24 sessions for approximately 60 minutes per session. pre/post measurements	60 min sessions; measurements N/R	N/R	N/R	N/R	N/R	N/R	N/R	N/R
Wesson, 2013	The intervention consisted of strength and balance training exercises and home hazard reduction. The 12 week intervention program was conducted in participants’ homes. The Westmead Home Safety Assessment [18] was used as a tool by the occupational therapist, the carer and the person with dementia, to audit the home environment systematically for environmental and behavioural fall hazards. Partici…					Multifactorial	Strength and balance exercies, home hazard reduction	Control group Participants in the control group received ‘usual care.’ They were encouraged to report any falls to their general practitioner and did not receive any further contact from the investigators except for collection of falls data and follow up assessment. Both intervention and control groups received health promotion brochures on fall prevention and home safety.	Intervention	12 weeks	Control	12 weeks	Allen’s Cognitive Disabilities Model	6 OT visits, 5 PT visits, 3 phone calls, baseline and post-int measurements	OT visits week 1, 3, 5, 7, 12 PT visits week 2, 4, 6, 8 phone calls week 9, 10, 11 Weeks 1 and 2 had 2 visits, all the rest of the weeks were only 1 visit	The intervention group received a mean number of 10 home visits (range 6–12) of 57.5 minutes duration and 3.5 telephone calls of 12.9 minutes duration, equating to 10.3 hours of direct contact per participant. Two people (18%) had fewer than ten visits: one person had only 6 visits as she declined the home safety intervention and the other was unwell after the 7th visit and discontinued intervent…	Adherence to the intervention protocol was recorded using field notes during each visit and included comments regarding acceptability of study components – whether participants were engaged in the exercise and/or home safety interventions. Exercises were monitored using a checklist in the exercise booklet completed by participants (if exercising unsupervised) or carers and percentage of home safe…	Adherence to the intervention protocol was recorded using field notes during each visit and included comments regarding acceptability of study components – whether participants were engaged in the exercise and/or home safety interventions. Exercises were monitored using a checklist in the exercise booklet completed by participants (if exercising unsupervised) or carers and percentage of home safe…	The intervention group received a mean number of 10 home visits (range 6–12) of 57.5 minutes duration and 3.5 telephone calls of 12.9 minutes duration mean of 21.2 (range 13–31) hazard reduction recommendations and the remaining 10 participants implemented some changes to reduce hazards (range 19–80%). Fifty percent of participants (n=5) implemented 50% or more of the recommendations. According t…	N/R	All carers and participants reported enjoyment and satisfaction with the program.	Caregiver. Carer participation was essential for the delivery of the intervention and for assisting with the recall of falls. Carers were considered partners in care: they supervised exercise sessions and were generally responsible for implementation of home safety recommendations. Carer measures Carer burden was measured with the Zarit Burden Interview (short form) [24,25] and carers’ ability to…	The intervention used Allen’s Cognitive Disabilities Model [14] to tailor the adaptation and delivery
Suttanon, 2013	Participants randomized to the exercise programme were provided with a six-month individualized home-based exercise programme supervised by a physiotherapist. The programme included standing balance and strengthening exercises and a graduated walking programme and was based on an existing home exercise programme (the Otago Program, www.acc.co.nz/preventing-injuries/at-home/olderpeople/information…	Exercise	Balance and strength exercises, walking program					The control programme was designed to provide the same number of home visits and phone calls as the exercise programme. It consisted of education and information sessions on the topic of dementia and ageing that were not anticipated to influence the primary physical performance outcomes of the study. The education and information programme was delivered by an occupational therapist, and was based…	Intervention	six months	Control	six months	the Otago Program	six PT visits, 5 phone calls, 2 measurement visits	N/R	N/R	N/R	N/A	At least two-thirds of the monthly exercise recording sheets were returned by each participant who completed the exercise programme. The average recorded adherence of the 11 participants was 82.96% (i.e. completing 82.96% of the recommended five sessions per week for the six-month period). Nine of the 11 participants had adherence >80%, with two having 100% adherence.	N/R	Factors limiting participation were explored and recorded by the physiotherapist at each visit	Caregiver Caregivers were also instructed regarding the exercise programme and asked to encourage regular (five days/week) and correct performance of the exercises Data on exercise adherence were collected using monthly exercise recording sheets completed by participants (with assistance of their caregivers). These were retrieved and reviewed by the PT The following questionnaires were undertaken…	Yes modified exercises from the Otago Program and program itself modified
Hernandez, 2010	The 60-minute sessions of the systematic and supervised program of regular physical activity were performed three times a week on nonconsecutive days for six months. The sessions were performed in groups with the help of trainees. This program was prescribed according to the functional and cognitive capacity of the elderly participants, aimed at maintaining independence and reducing the risk of f…	Exercise	Stretching, weight training, circuits, dance, recreational activities, relaxation					maintained their pharmacological assistance and medical routine without changes. However, the RG did not follow the exercise protocol described later in this study.	Intervention	6 months	Control	6 months	N/R	3X/WEEK FOR 6 MONTHS = 75?, pre/post measurement visits	3x per week	60 minutes PA; measurements N/R	N/R	N/R	N/R	N/R	N/R	N/R	N/R

## Sheet: Sheet4
Author, year	Varriano, 2020	Goldberg, 2019	Padala, 2017	Zieschang, 2017	Sungkarat, 2017	Schwenk, 2016	Montero-Odasso, 2019	Chen, 2018	Kim, 2017	Wesson, 2013	Suttanon, 2013	Hernandez, 2010
Int description	Patients in the VR arm were assigned 12 weeks of exercises, whereas patients in CON continued with standard care (no exercise program). Twelve weeks later, patients returned and retested for changes from baseline (ABC, DHI, DGI, WHOQOLBREF and QOL-AD). In addition, patients were given the Problematic Experiences of Therapy Scale (PETS). The PETS was used to gauge barriers to VR adherence.13 At 24…	tested two versions of the PrAISED intervention, which differed in the amount of professional supervision offered. Both versions aimed for the patient participant to complete three hours of PrAISED exercises each week for the 12 month intervention period. Both versions included assessment, creation of an individualised tailored exercise and activity plan, supervised exercises and activity, and re…	exercised under caregiver supervision for 30 min five days/week for 8 weeks. The Wii-Fit group performed exercises from five categories of the Wii-Fit program: yoga, strength training, aerobics, balance games, and training plus, which includes more complex exercise tasks. Each session in the Wii-Fit included a warm up, exercise, and cool down phase. During the warm up and cool down phases, subjec…	The intervention group underwent a progressive resistance and functional training for a duration of 3 months (2 hours, twice weekly), as described previously.19,23,27 Resistance training in groups of 4 to 6 patients, supervised by a qualified instructor, targeted functionally relevant muscle groups at a submaximal intensity (60% to 80% of the 1-repetition maximum) for a duration of 3 months (2 ho…	Participants in the Tai Chi group attended Tai Chi classes led by a certified Tai Chi instructor for 3 weeks (9 sessions) to learn Tai Chi principles and the 10-form Tai Chi. The Tai Chi classes were held with six or seven persons per class in the exercise room at the Department of Physical Therapy. Participants then practiced Tai Chi at home three times per week for 12 weeks. A 50-minute video w…	The technology used in this study was specifically developed for measurement and improvement of balance control [25–26,32–34]. It consisted of a 24-inch computer screen, an interactive virtual user interface, and five inertial sensors (LegSys, BioSensics LLC; Cambridge, Massachusetts) including a triaxial accelerometer, gyroscope, and magnetometer for estimation of joint angles and position [33].…	After informed consents were signed, participants underwent baseline (T0), 1-month (T1) and 6-month (T6) assessments. Baseline gait assessment occurred within 1 week prior to starting donepezil or matching placebo (T0) and the 1-month (T1) assessment occurred after 4 weeks of treatment at 5 mg/day of donepezil or matching placebo. Donepezil was increased to the full dose of 10 mg/day after 4 week…	The Musical Dual-task Training (MDTT) group The MDTT protocol was designed to train participants in scenarios analogous to natural situations. The participants were asked to respond to obstacles (visual stimuli) and engage in conversation (auditory stimuli) while walking. The MDTT protocol included a musical task and a walking task. The musical task comprised two types of activities: singing and …	the experimental group (n=15) took part in the occupation-centered activity program and took medications for their dementia symptoms. This study applied the occupationcentered activity program 5 times per week for a total of 24 sessions for approximately 60 minutes per session. The program included physical activities, cognitive activities, daily life activities, instrumental daily life activitie…	The intervention consisted of strength and balance training exercises and home hazard reduction. The 12 week intervention program was conducted in participants’ homes. The Westmead Home Safety Assessment [18] was used as a tool by the occupational therapist, the carer and the person with dementia, to audit the home environment systematically for environmental and behavioural fall hazards. Partici…	Participants randomized to the exercise programme were provided with a six-month individualized home-based exercise programme supervised by a physiotherapist. The programme included standing balance and strengthening exercises and a graduated walking programme and was based on an existing home exercise programme (the Otago Program, www.acc.co.nz/preventing-injuries/at-home/olderpeople/information…	The 60-minute sessions of the systematic and supervised program of regular physical activity were performed three times a week on nonconsecutive days for six months. The sessions were performed in groups with the help of trainees. This program was prescribed according to the functional and cognitive capacity of the elderly participants, aimed at maintaining independence and reducing the risk of f…
Int type -> Exercise	Exercise	Exercise	Exercise	Exercise	Exercise	Exercise					Exercise	Exercise
Int type -> Exercise (COMMENT)	vestibular exercises	balance, strength, dual-task training, gait re-education	Wii-fit (yoga, strength, aerobics, balance)	progressive resistance and functional training (ADLs, balance, walking, gait)	tai chi	Balance (ankle point-to-point reaching tasks and virtual obstacle-crossing tasks)					Balance and strength exercises, walking program	Stretching, weight training, circuits, dance, recreational activities, relaxation
Int type -> Medication or vitamin supplement (incl med review)							Medication or vitamin supplement (incl med review)
Int type -> Medication or vitamin supplement (incl med review) (COMMENT)							donepezil
Int type -> Multifactorial								Multifactorial	Multifactorial	Multifactorial
Int type -> Multifactorial (COMMENT)								Musical dual-task training (physical and cognitive tasks)	Physical activities, cognitive activities, ADLs, music activities	Strength and balance exercies, home hazard reduction
Con description	patients in CON continued with standard care (no exercise program).	The control group had a single falls prevention assessment and advice with one to two follow-up visits by a therapist if indicated. Standard care controls are common practice in activity and exercise interventions for people with dementia	Subjects in the walking program were instructed to walk for 30 min at their self-selected pace either indoors or outdoors for five days of the week. Subjects were advised to walk in an uninterrupted block of activity and not cumulative over the day. Subjects maintained an activity diary with the assistance from the caregivers wherein they recorded the day they exercised and time spent exercising …	The patients randomized to the control group met twice weekly for a 1-hour motor placebo group training supervised by the same qualified instructors. Typical activities were flexibility exercises, calisthenics, low-intensity training with hand-held weights, and ball games while seated	Participants in the control group received educational material covering information related to cognitive impairment and fall prevention.	The CG received no training	PLACEBO	The control group participated in activities involving 1) non-musical cognitive tasks and 2) walking exercises. The cognitive tasks were determined according to the preferences of the individual participants, and included chess, playing cards, reading, writing, completing mathematical exercises, puzzles, and games. During each control session, the music therapist alternately conducted cognitive t…	the control group (n=15) did not participate in the occupationcentered activity program, but continued taking medications for their dementia symptoms	Control group Participants in the control group received ‘usual care.’ They were encouraged to report any falls to their general practitioner and did not receive any further contact from the investigators except for collection of falls data and follow up assessment. Both intervention and control groups received health promotion brochures on fall prevention and home safety.	The control programme was designed to provide the same number of home visits and phone calls as the exercise programme. It consisted of education and information sessions on the topic of dementia and ageing that were not anticipated to influence the primary physical performance outcomes of the study. The education and information programme was delivered by an occupational therapist, and was based…	maintained their pharmacological assistance and medical routine without changes. However, the RG did not follow the exercise protocol described later in this study.
int/con duration -> Intervention	Intervention	Intervention	Intervention	Intervention	Intervention	Intervention	Intervention	Intervention	Intervention	Intervention	Intervention	Intervention
int/con duration -> Intervention (COMMENT)	12 weeks	12 MONTHS	8 WEEKS	3 months	15 weeks	4 WEEK	6 months	2 months	12 WEEKS	12 weeks	six months	6 months
int/con duration -> Control	Control	Control	Control	Control	Control	Control	Control	Control	Control	Control	Control	Control
int/con duration -> Control (COMMENT)	12 weeks	12 months	8 WEEKS	3 months	15 weeks	4 week	6 months	2 months	12 WEEKS	12 weeks	six months	6 months
Theory	N/R	N/R	N/R	N/R	N/R	N/R	N/R	Transformational Design Model (TDM).55 TDM is a process that guides music therapists to translate research findings from neuroscience and behavioral science into designs for functional music therapy clinical applications.	based on Oh and Kim’s convergent occupational therapy program6) , Song et al.’s group music therapy program7) and an exercise program	Allen’s Cognitive Disabilities Model	the Otago Program	N/R
Int # contacts	8 total	high intensity INT = 50 visits mod intensity INT = 9 visits and 3 phone calls, then no contact + both groups had baseline and post-int measurement visits (=2)	6 (setting up Wii, phone calls + 2 (baseline and post-int measurements)	Approx 24 (twice weekly for 3 months) + 2 measurements (baseline and post int) + 3 telephone reminders	45 sessions + 12 weekly phone calls + 2 measurement visits (baseline and end of week 15)	8 training sessions + 2 measurement	3 assessments, 4 monthly phone calls	2 measurement visits, 8 sessions,	24 sessions + 2 measurements	6 OT visits, 5 PT visits, 3 phone calls, baseline and post-int measurements	six PT visits, 5 phone calls, 2 measurement visits	3X/WEEK FOR 6 MONTHS = 75?, pre/post measurement visits
Int timing contacts	Baseline, post-int, bi-weekly calls for compliance (6)	Patient participants in the high intensity supervision group received visits that were tapered over the year, starting at twice weekly for three months, then weekly for three months, bimonthly for three months and monthly for the last three months. Patient participants in the moderate intensity supervision group received tapered visits in the first three months of the twelve month intervention pe…	a research assistant made home visits to the Wii-Fit group to set up the device and trained the subject and their caregiver about its use. The research assistants followed up with phone calls one day after installation, one week after starting the program, and then every two weeks to troubleshoot problems, provide encouragement, and identify any adverse events All outcomes were measured at baseli…	INT training for a duration of 3 months (2 hours, twice weekly) CON training for 1 hour, twice weekly Physical activity was assessed before randomization (T1), at the end of the 3-month training period (T2), at the short-term follow-up 3 months later (T3), and at the lateterm follow-up 9 months after training cessation (T4). Telephone reminders monthly	Tai Chi classes led by a certified Tai Chi instructor for 3 weeks (9 sessions), Three weeks center-based and 12 weeks home-based Tai Chi (50 minutes per session, 3 times per week), 12 weekly phone calls + 2 measurement visits (baseline and end of week 15)	two training sessions per week for 4 wk	baseline (T0), 1-month (T1) and 6-month (T6) assessments phone calls (T2, T3, T4 and T5)	eight weekly, individual, 60-min sessions. Each participant was scheduled to receive the intervention across a period of 2 months. . Individuals in both groups were assessed approximately 1 week before and 1 week after training	program 5 times per week for a total of 24 sessions for approximately 60 minutes per session. pre/post measurements	OT visits week 1, 3, 5, 7, 12 PT visits week 2, 4, 6, 8 phone calls week 9, 10, 11 Weeks 1 and 2 had 2 visits, all the rest of the weeks were only 1 visit	N/R	3x per week
Int duration contacts	N/R	mean PrAISED related physical activity minutes per week for both intervention groups was 72 min (Standard deviation (SD) = 63) when calculated for the time between baseline and follow up (approximately 11 months). In the moderate intensity supervision group, participants completed a mean of 77 min (SD = 71; range 15 to 228 min) per week and 71 min (SD = 56; range 11 to 246 min) in the high intens…	N/R	training visits for INT = 2 hours, CON = 1 hour duration of phone calls and measurement visits was N/R	50 minute class/session, calls and measurements duration was N/R	training sessions were 45 min; measurements duration was N/R	N/R	60 min sessions measurments duration was N/R	60 min sessions; measurements duration was N/R	The intervention group received a mean number of 10 home visits (range 6–12) of 57.5 minutes duration and 3.5 telephone calls of 12.9 minutes duration, equating to 10.3 hours of direct contact per participant. Two people (18%) had fewer than ten visits: one person had only 6 visits as she declined the home safety intervention and the other was unwell after the 7th visit and discontinued intervent…	N/R	60 minutes PA; measurements duration was N/R
Fidelity of delivery	N/R	The intervention was successfully delivered in participant’s homes, across the two sites with the control group receiving a mean of 2 sessions, the moderate intensity supervision group receiving 12/12 (100%) sessions (including telephone calls) and the high intensity supervision group receiving 33/50 (66%) sessions. Three hundred and ninety one out of five hundred and twenty eight (74%) of the ex…	N/R	N/R	N/R	N/R	N/R	N/R	N/R	Adherence to the intervention protocol was recorded using field notes during each visit and included comments regarding acceptability of study components – whether participants were engaged in the exercise and/or home safety interventions. Exercises were monitored using a checklist in the exercise booklet completed by participants (if exercising unsupervised) or carers and percentage of home safe…	N/R	N/R
Consistency of delivery	N/R	N/R	N/R	N/R	N/R	N/R	N/R	Feasibility and limited efficacy of the MDTT protocol were observed and discussed between the primary investigator and her music therapist mentor	N/R	Adherence to the intervention protocol was recorded using field notes during each visit and included comments regarding acceptability of study components – whether participants were engaged in the exercise and/or home safety interventions. Exercises were monitored using a checklist in the exercise booklet completed by participants (if exercising unsupervised) or carers and percentage of home safe…	N/A	N/R
Int participation	Compliance could not be recorded as VS_01 had forgotten to fill out the log, despite the phone calls	the moderate intensity supervision group receiving 12/12 (100%) sessions (including telephone calls) and the high intensity supervision group receiving 33/50 (66%) sessions. 49/60 (82%) participants completed the follow-up visit with nine withdrawals and two participants lost to follow-up. 16/ 21 (76%) participants from the control group completed the follow up visit, 15/19 (79%) from the moderat…	Total time spent exercising in the Wii-Fit group was 1,253 (444) min while in the walking group was 985 (211) min. Total number (mean ± SD) of exercise sessions in the Wii-Fit group was 38±2 while in the walking group was 37±6. There was no statistically significant difference between the two groups regarding the total time spent exercising (p = 0.072) (Table 2) or the number of exercise sessions…	N/R	The Tai Chi group attended on average 31.5 +/- 6.1 of the 36 sessions (87.5%), and all participants reported that they used the video every time they practiced Tai Chi. **at home sessions	100% (all remaining IG participants completed the 8 training sessions)	N/R	N/R	N/R	The intervention group received a mean number of 10 home visits (range 6–12) of 57.5 minutes duration and 3.5 telephone calls of 12.9 minutes duration mean of 21.2 (range 13–31) hazard reduction recommendations and the remaining 10 participants implemented some changes to reduce hazards (range 19–80%). Fifty percent of participants (n=5) implemented 50% or more of the recommendations. According t…	At least two-thirds of the monthly exercise recording sheets were returned by each participant who completed the exercise programme. The average recorded adherence of the 11 participants was 82.96% (i.e. completing 82.96% of the recommended five sessions per week for the six-month period). Nine of the 11 participants had adherence >80%, with two having 100% adherence.	N/R
Cost delivery	N/R	N/R	N/R	N/R	N/R	N/R	N/R	N/R	N/R	N/R	N/R	N/R
Qual measure implementation	Feasibility metrics included: prevalence of DVI, recruitment of patients screened to intervention, compliance to exercises, attrition during the intervention period and ability of participants to complete the questionnaires Of those in the VR arm, bi-weekly phone calls indicated no reported difficulties carrying out the exercises.	N/R	N/R	N/R	N/R	User Experience After the training period, participants described their experience using the sensor-based training technology with an adapted questionnaire originally developed for evaluating the Nintendo Wii balance board (Nintendo; Kyoto, Japan) in older adults [40]. It included 10 Likertscale questions (i.e., 0 = completely disagree to 4 = absolutely agree) including (1) fun to use, (2) proble…	N/R	N/R	N/R	All carers and participants reported enjoyment and satisfaction with the program.	Factors limiting participation were explored and recorded by the physiotherapist at each visit	N/R
Engagement	N/R	N/R carer involvement in intervention delivery/measurements and outcomes assessed	N/R Carer supervised intervention	N/R	N/R	N/R	N/R	N/R	N/R	Caregiver. Carer participation was essential for the delivery of the intervention and for assisting with the recall of falls. Carers were considered partners in care: they supervised exercise sessions and were generally responsible for implementation of home safety recommendations. Carer measures Carer burden was measured with the Zarit Burden Interview (short form) [24,25] and carers’ ability to…	Caregiver Caregivers were also instructed regarding the exercise programme and asked to encourage regular (five days/week) and correct performance of the exercises Data on exercise adherence were collected using monthly exercise recording sheets completed by participants (with assistance of their caregivers). These were retrieved and reviewed by the PT The following questionnaires were undertaken…	N/R
Tailoring	N/R	Yes creation of individualised tailored exercise and activity plan	NO All Participants moved up levels on Wii-fit game as they progressed - not individually tailored	Weight training progressively increased and Individually adjusted for age and illness-related deficits to prevent overexertion	N/R	NO	N/R	No	N/R	The intervention used Allen’s Cognitive Disabilities Model [14] to tailor the adaptation and delivery	Yes modified exercises from the Otago Program and program itself modified	N/R

## Sheet: MAINTENANCE
Author, year	FU time points	FU Attrition	Qual measure individ maintenance	Align org mission	Continuation of program	Domain 5, Item 6	FU Attrition (sites)	Qual measure org maintenance
Varriano, 2020	At 24 weeks, patients were called to ask if any falls occurred. (aka 12 weeks post intervention)	N/R	N/R	N/R	N/R	N/R	N/A	N/R
Goldberg, 2019	N/A	N/A	N/R	N/R	N/R	N/R	N/R	N/R
Padala, 2017	8 weeks after intervention	Twenty-four subjects completed the 8-week visit (int completion) and 22 completed the 16-week visit. Six subjects dropped out of the study and did not attend any of the follow-up visits (Two subjects dropped as their caregivers were not able to dedicate the necessary time, and four others dropped due to loss of interest) two did not attend the final 16-week visit (due to loss of interest).	N/R	N/R	N/R	N/R	N/A	N/R
Zieschang, 2017	Physical activity was assessed before randomization (T1), at the end of the 3-month training period (T2), at the short-term follow-up 3 months later (T3), and at the lateterm follow-up 9 months after training cessation (T4).	N/R Manuscript "Of the 122 enrolled participants, 110 were willing to participate in the fall recording." HOWEVER, it is unclear missing data and dropouts (other than death) during follow-up period	N/R	N/R	N/R	N/R	N/A	N/R
Sungkarat, 2017	N/A	N/A	N/R	N/R	N/R	N/R	N/A	N/R
Schwenk, 2016	N/A	N/A	N/R	N/R	N/R	N/R	N/A	N/R
Montero-Odasso, 2019	N/A	N/A	N/R	N/R	N/R	N/R	N/A	N/R
Chen, 2018	N/A	N/A	N/R	N/R	N/R	N/R	N/A	N/R
Kim, 2017	N/A	N/A	N/R	N/R	N/R	N/R	N/A	N/R
Wesson, 2013	N/A	N/A	N/R	N/R	N/R	N/R	N/A	N/R
Suttanon, 2013	N/A	N/A	N/R	N/R	N/R	N/R	N/A	N/R
Hernandez, 2010	N/A	N/A	N/R	N/R	N/R	N/R	N/A	N/R
